# Supplementary material for: Population structure and antimicrobial resistance patterns of Salmonella Typhi isolates in urban Dhaka, Bangladesh from 2004 to 2016
Source: PLoS Negl Trop Dis. 2020 Feb 27;14(2):e0008036. doi: 10.1371/journal.pntd.0008036 (PMC7064254; doi:10.1371/journal.pntd.0008036)
Supplement: S3 Table — (XLSX) [file pntd.0008036.s005.xlsx]

## Sheet: 818 Typhi information
Sample ID	Sample accession number	study	year	genotype	AMR gene	Plasmid replicons	repC	QRDR mutations
ERR2663777	ERR2663777	Tanmoy et al 2018	2010	1.2.1	-	-	0	-
ERR2663784	ERR2663784	Tanmoy et al 2018	2011	1.2.1	-	-	0	-
ERR2663673	ERR2663673	Tanmoy et al 2018	2005	2.0.0	-	-	0	-
ERR2663521	ERR2663521	Tanmoy et al 2018	2006	2.0.0	-	-	0	-
ERR2663627	ERR2663627	Tanmoy et al 2018	2006	2.0.0	-	-	0	-
ERR2663651	ERR2663651	Tanmoy et al 2018	2008	2.0.0	-	-	0	-
ERR2663672	ERR2663672	Tanmoy et al 2018	2008	2.0.0	-	-	0	-
ERR2663684	ERR2663684	Tanmoy et al 2018	2008	2.0.0	-	-	0	-
ERR2663890	ERR2663890	Tanmoy et al 2018	2009	2.0.0	-	-	0	-
ERR2663814	ERR2663814	Tanmoy et al 2018	2010	2.0.0	-	-	0	-
ERR2663816	ERR2663816	Tanmoy et al 2018	2010	2.0.0	-	-	0	-
ERR2663817	ERR2663817	Tanmoy et al 2018	2010	2.0.0	-	-	0	-
ERR2663822	ERR2663822	Tanmoy et al 2018	2010	2.0.0	-	-	0	-
ERR2663899	ERR2663899	Tanmoy et al 2018	2010	2.0.0	-	-	0	-
ERR2663901	ERR2663901	Tanmoy et al 2018	2010	2.0.0	-	-	0	-
ERR2663776	ERR2663776	Tanmoy et al 2018	2011	2.0.0	-	-	0	-
ERR2663828	ERR2663828	Tanmoy et al 2018	2011	2.0.0	-	-	0	-
ERR2663798	ERR2663798	Tanmoy et al 2018	2012	2.0.0	-	-	0	-
ERR2663754	ERR2663754	Tanmoy et al 2018	2013	2.0.0	-	-	0	-
ERR2663661	ERR2663661	Tanmoy et al 2018	2004	2.0.1	-	-	0	-
ERR2663965	ERR2663965	Tanmoy et al 2018	2007	2.0.1	-	-	0	gyrA-S83F
ERR2663906	ERR2663906	Tanmoy et al 2018	2010	2.0.1	-	-	0	gyrA-S83F
ERR2663596	ERR2663596	Tanmoy et al 2018	2007	2.1.7	-	-	0	-
ERR2663878	ERR2663878	Tanmoy et al 2018	2009	2.1.7	-	-	0	gyrA-S83F
ERR2663900	ERR2663900	Tanmoy et al 2018	2010	2.1.7	-	-	0	gyrA-S83F
ERR2663529	ERR2663529	Tanmoy et al 2018	2000	2.2.0	-	-	0	-
ERR2663874	ERR2663874	Tanmoy et al 2018	2008	2.2.0	-	-	0	-
ERR2663702	ERR2663702	Tanmoy et al 2018	2009	2.2.0	-	-	0	-
ERR2663476	ERR2663476	Tanmoy et al 2018	1999	2.3.3	-	-	0	-
ERR2663507	ERR2663507	Tanmoy et al 2018	1999	2.3.3	-	-	0	-
ERR2663664	ERR2663664	Tanmoy et al 2018	2004	2.3.3	-	-	0	-
ERR2663490	ERR2663490	Tanmoy et al 2018	2005	2.3.3	-	-	0	-
ERR2663498	ERR2663498	Tanmoy et al 2018	2005	2.3.3	-	-	0	-
ERR2663515	ERR2663515	Tanmoy et al 2018	2005	2.3.3	-	-	0	-
ERR2663942	ERR2663942	Tanmoy et al 2018	2005	2.3.3	-	-	0	gyrA-D87Y
ERR2663615	ERR2663615	Tanmoy et al 2018	2007	2.3.3	-	-	0	-
ERR2663768	ERR2663768	Tanmoy et al 2018	2010	2.3.3	-	-	0	-
ERR2663770	ERR2663770	Tanmoy et al 2018	2010	2.3.3	-	-	0	-
ERR2663913	ERR2663913	Tanmoy et al 2018	2010	2.3.3	-	-	0	gyrA-S83F
ERR2663939	ERR2663939	Tanmoy et al 2018	2011	2.3.3	-	-	0	gyrA-D87Y
ERR2663736	ERR2663736	Tanmoy et al 2018	2013	2.3.3	-	-	0	-
ERR2663738	ERR2663738	Tanmoy et al 2018	2013	2.3.3	-	-	0	gyrA-S83F
ERR2663807	ERR2663807	Tanmoy et al 2018	2013	2.3.3	-	-	0	-
ERR2663845	ERR2663845	Tanmoy et al 2018	2013	2.3.3	-	-	0	-
ERR2663855	ERR2663855	Tanmoy et al 2018	2013	2.3.3	-	pHCM2	0	-
ERR2663857	ERR2663857	Tanmoy et al 2018	2013	2.3.3	-	-	0	-
ERR2663511	ERR2663511	Tanmoy et al 2018	2005	2.5.0	-	-	0	-
ERR2663780	ERR2663780	Tanmoy et al 2018	2010	2.5.0	-	-	0	-
ERR2663870	ERR2663870	Tanmoy et al 2018	2006	3.0.0	-	-	0	gyrA-S83F
ERR2663646	ERR2663646	Tanmoy et al 2018	2008	3.0.0	-	-	0	gyrA-D87Y
ERR2663744	ERR2663744	Tanmoy et al 2018	2010	3.0.1	-	-	0	gyrA-S83F
ERR2663803	ERR2663803	Tanmoy et al 2018	2013	3.0.1	-	-	0	-
ERR2663895	ERR2663895	Tanmoy et al 2018	2010	3.0.2	-	-	0	-
ERR2663509	ERR2663509	Tanmoy et al 2018	1999	3.2.2	-	-	0	gyrA-S83F
ERR2663553	ERR2663553	Tanmoy et al 2018	2000	3.2.2	-	-	0	gyrA-S83F
ERR2663559	ERR2663559	Tanmoy et al 2018	2000	3.2.2	-	-	0	-
ERR2663926	ERR2663926	Tanmoy et al 2018	2004	3.2.2	-	-	0	gyrA-S83F
ERR2663623	ERR2663623	Tanmoy et al 2018	2005	3.2.2	-	-	0	gyrA-S83F
ERR2663625	ERR2663625	Tanmoy et al 2018	2005	3.2.2	-	-	0	gyrA-S83F
ERR2663935	ERR2663935	Tanmoy et al 2018	2005	3.2.2	-	-	0	gyrA-S83F
ERR2663937	ERR2663937	Tanmoy et al 2018	2005	3.2.2	-	IncX	0	gyrA-S83F
ERR2663645	ERR2663645	Tanmoy et al 2018	2006	3.2.2	-	-	0	gyrA-S83F
ERR2663720	ERR2663720	Tanmoy et al 2018	2006	3.2.2	-	-	0	gyrA-S83F
ERR2663790	ERR2663790	Tanmoy et al 2018	2006	3.2.2	-	IncX	0	gyrA-S83F
ERR2663869	ERR2663869	Tanmoy et al 2018	2006	3.2.2	-	-	0	gyrA-S83F
ERR2663607	ERR2663607	Tanmoy et al 2018	2007	3.2.2	-	-	0	gyrA-S83F
ERR2663611	ERR2663611	Tanmoy et al 2018	2007	3.2.2	-	-	0	gyrA-S83F
ERR2663725	ERR2663725	Tanmoy et al 2018	2007	3.2.2	-	-	0	gyrA-S83F
ERR2663956	ERR2663956	Tanmoy et al 2018	2007	3.2.2	-	-	0	gyrA-S83F
ERR2663662	ERR2663662	Tanmoy et al 2018	2008	3.2.2	-	-	0	gyrA-S83F
ERR2663665	ERR2663665	Tanmoy et al 2018	2008	3.2.2	-	-	0	gyrA-S83F
ERR2663676	ERR2663676	Tanmoy et al 2018	2008	3.2.2	-	-	0	gyrA-S83F
ERR2663680	ERR2663680	Tanmoy et al 2018	2008	3.2.2	-	-	0	gyrA-S83F
ERR2663922	ERR2663922	Tanmoy et al 2018	2008	3.2.2	-	-	0	gyrA-S83F
ERR2663979	ERR2663979	Tanmoy et al 2018	2008	3.2.2	-	IncX	0	gyrA-S83F
ERR2663981	ERR2663981	Tanmoy et al 2018	2008	3.2.2	-	-	0	-
ERR2663985	ERR2663985	Tanmoy et al 2018	2008	3.2.2	-	-	0	gyrA-S83F
ERR2663996	ERR2663996	Tanmoy et al 2018	2008	3.2.2	-	-	0	gyrA-S83F
ERR2663998	ERR2663998	Tanmoy et al 2018	2008	3.2.2	-	-	0	gyrA-S83F
ERR2663701	ERR2663701	Tanmoy et al 2018	2009	3.2.2	-	-	0	gyrA-S83F
ERR2663704	ERR2663704	Tanmoy et al 2018	2009	3.2.2	-	-	0	gyrA-S83F
ERR2663709	ERR2663709	Tanmoy et al 2018	2009	3.2.2	-	-	0	gyrA-S83F
ERR2663742	ERR2663742	Tanmoy et al 2018	2009	3.2.2	-	IncX	0	gyrA-S83F
ERR2663755	ERR2663755	Tanmoy et al 2018	2009	3.2.2	-	-	0	gyrA-S83F
ERR2663811	ERR2663811	Tanmoy et al 2018	2009	3.2.2	-	-	0	gyrA-S83F
ERR2663882	ERR2663882	Tanmoy et al 2018	2009	3.2.2	-	-	0	gyrA-S83F
ERR2663889	ERR2663889	Tanmoy et al 2018	2009	3.2.2	-	-	0	gyrA-S83F
ERR2663893	ERR2663893	Tanmoy et al 2018	2009	3.2.2	-	-	0	gyrA-S83F
ERR2663773	ERR2663773	Tanmoy et al 2018	2010	3.2.2	-	-	0	gyrA-S83F
ERR2663813	ERR2663813	Tanmoy et al 2018	2010	3.2.2	-	-	0	-
ERR2663815	ERR2663815	Tanmoy et al 2018	2010	3.2.2	-	IncX	0	gyrA-S83F
ERR2663819	ERR2663819	Tanmoy et al 2018	2010	3.2.2	-	-	0	gyrA-S83F
ERR2663823	ERR2663823	Tanmoy et al 2018	2010	3.2.2	-	-	0	gyrA-S83F
ERR2663824	ERR2663824	Tanmoy et al 2018	2010	3.2.2	-	-	0	gyrA-S83F
ERR2663898	ERR2663898	Tanmoy et al 2018	2010	3.2.2	-	-	0	gyrA-S83F
ERR2663902	ERR2663902	Tanmoy et al 2018	2010	3.2.2	-	pHCM2	0	gyrA-S83F
ERR2663905	ERR2663905	Tanmoy et al 2018	2010	3.2.2	-	-	0	gyrA-S83F
ERR2663835	ERR2663835	Tanmoy et al 2018	2011	3.2.2	-	-	0	gyrA-S83F
ERR2663929	ERR2663929	Tanmoy et al 2018	2011	3.2.2	-	-	0	gyrA-S83F
ERR2663930	ERR2663930	Tanmoy et al 2018	2011	3.2.2	-	-	0	gyrA-S83F
ERR2663934	ERR2663934	Tanmoy et al 2018	2011	3.2.2	-	-	0	gyrA-S83F
ERR2663952	ERR2663952	Tanmoy et al 2018	2011	3.2.2	-	-	0	gyrA-S83F
ERR2663796	ERR2663796	Tanmoy et al 2018	2012	3.2.2	-	IncX	0	gyrA-S83F
ERR2663799	ERR2663799	Tanmoy et al 2018	2012	3.2.2	-	-	0	gyrA-S83F
ERR2663838	ERR2663838	Tanmoy et al 2018	2012	3.2.2	-	IncX	0	gyrA-S83F
ERR2663842	ERR2663842	Tanmoy et al 2018	2012	3.2.2	-	IncX	0	gyrA-S83F
ERR2663851	ERR2663851	Tanmoy et al 2018	2012	3.2.2	-	pHCM2	0	gyrA-S83F
ERR2663977	ERR2663977	Tanmoy et al 2018	2012	3.2.2	-	-	0	gyrA-S83F
ERR2663739	ERR2663739	Tanmoy et al 2018	2013	3.2.2	-	-	0	gyrA-S83F
ERR2663743	ERR2663743	Tanmoy et al 2018	2013	3.2.2	-	IncX	0	gyrA-S83F
ERR2663752	ERR2663752	Tanmoy et al 2018	2013	3.2.2	-	-	0	gyrA-S83F
ERR2663769	ERR2663769	Tanmoy et al 2018	2013	3.2.2	-	-	0	gyrA-S83F
ERR2663854	ERR2663854	Tanmoy et al 2018	2013	3.2.2	-	IncX	0	gyrA-S83F
ERR2663863	ERR2663863	Tanmoy et al 2018	2013	3.2.2	-	-	0	gyrA-S83F
ERR2663868	ERR2663868	Tanmoy et al 2018	2005	3.3.0	-	-	0	-
ERR2663475	ERR2663475	Tanmoy et al 2018	1999	3.3.2	-	pHCM2	0	-
ERR2663503	ERR2663503	Tanmoy et al 2018	1999	3.3.2	-	-	0	-
ERR2663514	ERR2663514	Tanmoy et al 2018	1999	3.3.2	-	-	0	-
ERR2663532	ERR2663532	Tanmoy et al 2018	2000	3.3.2	-	pHCM2	0	-
ERR2663482	ERR2663482	Tanmoy et al 2018	2002	3.3.2	-	-	0	gyrA-S83F
ERR2663493	ERR2663493	Tanmoy et al 2018	2005	3.3.2	-	-	0	-
ERR2663495	ERR2663495	Tanmoy et al 2018	2005	3.3.2	-	-	0	-
ERR2663499	ERR2663499	Tanmoy et al 2018	2005	3.3.2	-	pHCM2	0	-
ERR2663510	ERR2663510	Tanmoy et al 2018	2005	3.3.2	-	-	0	gyrA-S83F
ERR2663513	ERR2663513	Tanmoy et al 2018	2005	3.3.2	-	-	0	-
ERR2663606	ERR2663606	Tanmoy et al 2018	2005	3.3.2	-	pHCM2	0	-
ERR2663940	ERR2663940	Tanmoy et al 2018	2005	3.3.2	-	-	0	gyrA-S83Y
ERR2663524	ERR2663524	Tanmoy et al 2018	2006	3.3.2	-	-	0	-
ERR2663526	ERR2663526	Tanmoy et al 2018	2006	3.3.2	-	-	0	gyrA-S83F
ERR2663544	ERR2663544	Tanmoy et al 2018	2006	3.3.2	blaCTX-M,blaTEM-1	IncI	0	-
ERR2663552	ERR2663552	Tanmoy et al 2018	2006	3.3.2	-	-	0	gyrA-S83F
ERR2663566	ERR2663566	Tanmoy et al 2018	2006	3.3.2	-	pHCM2	0	-
ERR2663873	ERR2663873	Tanmoy et al 2018	2007	3.3.2	-	-	0	-
ERR2663921	ERR2663921	Tanmoy et al 2018	2007	3.3.2	-	pHCM2	0	gyrA-S83F
ERR2663641	ERR2663641	Tanmoy et al 2018	2008	3.3.2	-	-	0	gyrA-D87G
ERR2663671	ERR2663671	Tanmoy et al 2018	2008	3.3.2	-	-	0	-
ERR2663988	ERR2663988	Tanmoy et al 2018	2008	3.3.2	-	-	0	-
ERR2663990	ERR2663990	Tanmoy et al 2018	2008	3.3.2	-	-	0	-
ERR2663699	ERR2663699	Tanmoy et al 2018	2009	3.3.2	-	pHCM2	0	gyrA-S83Y
ERR2663705	ERR2663705	Tanmoy et al 2018	2009	3.3.2	-	-	0	gyrA-S83F
ERR2663879	ERR2663879	Tanmoy et al 2018	2009	3.3.2	-	-	0	-
ERR2663782	ERR2663782	Tanmoy et al 2018	2010	3.3.2	-	-	0	-
ERR2663786	ERR2663786	Tanmoy et al 2018	2011	3.3.2	-	pHCM2	0	-
ERR2663927	ERR2663927	Tanmoy et al 2018	2011	3.3.2	-	pHCM2	0	-
ERR2663941	ERR2663941	Tanmoy et al 2018	2011	3.3.2	-	pHCM2	0	-
ERR2663946	ERR2663946	Tanmoy et al 2018	2011	3.3.2	-	-	0	gyrA-S83F,parC-E84G
ERR2663779	ERR2663779	Tanmoy et al 2018	2012	3.3.2	-	-	0	gyrA-S83F
ERR2663543	ERR2663543	Tanmoy et al 2018	2000	3.3.2.Bd1	-	pHCM2	0	gyrA-S83F
ERR2663944	ERR2663944	Tanmoy et al 2018	2005	3.3.2.Bd1	-	pHCM2	0	gyrA-S83F
ERR2663648	ERR2663648	Tanmoy et al 2018	2007	3.3.2.Bd1	-	pHCM2	0	gyrA-S83F
ERR2663954	ERR2663954	Tanmoy et al 2018	2007	3.3.2.Bd1	-	pHCM2	0	gyrA-S83F
ERR2663972	ERR2663972	Tanmoy et al 2018	2007	3.3.2.Bd1	-	-	0	gyrA-S83F
ERR2663601	ERR2663601	Tanmoy et al 2018	2008	3.3.2.Bd1	-	pHCM2	0	gyrA-S83F
ERR2663654	ERR2663654	Tanmoy et al 2018	2008	3.3.2.Bd1	-	pHCM2	0	gyrA-S83F
ERR2663692	ERR2663692	Tanmoy et al 2018	2009	3.3.2.Bd1	-	pHCM2	0	gyrA-S83F
ERR2663706	ERR2663706	Tanmoy et al 2018	2009	3.3.2.Bd1	-	pHCM2	0	gyrA-S83F
ERR2663809	ERR2663809	Tanmoy et al 2018	2009	3.3.2.Bd1	-	pHCM2	0	gyrA-S83F
ERR2663747	ERR2663747	Tanmoy et al 2018	2010	3.3.2.Bd1	-	-	0	gyrA-S83F
ERR2663820	ERR2663820	Tanmoy et al 2018	2010	3.3.2.Bd1	-	-	0	gyrA-S83F
ERR2663827	ERR2663827	Tanmoy et al 2018	2011	3.3.2.Bd1	-	-	0	gyrA-S83F
ERR2663920	ERR2663920	Tanmoy et al 2018	2011	3.3.2.Bd1	-	pHCM2	0	gyrA-S83F
ERR2663756	ERR2663756	Tanmoy et al 2018	2012	3.3.2.Bd1	-	pHCM2	0	gyrA-S83F
ERR2663968	ERR2663968	Tanmoy et al 2018	2012	3.3.2.Bd1	-	pHCM2	0	gyrA-S83F
ERR2663731	ERR2663731	Tanmoy et al 2018	2013	3.3.2.Bd1	-	-	0	gyrA-S83F
ERR2663804	ERR2663804	Tanmoy et al 2018	2013	3.3.2.Bd1	-	pHCM2	0	gyrA-S83F
ERR2663621	ERR2663621	Tanmoy et al 2018	2005	3.3.2.Bd2	-	pHCM2	0	gyrA-D87N
ERR2663633	ERR2663633	Tanmoy et al 2018	2006	3.3.2.Bd2	-	pHCM2	0	gyrA-D87N
ERR2663915	ERR2663915	Tanmoy et al 2018	2006	3.3.2.Bd2	-	pHCM2	0	gyrA-D87N
ERR2663600	ERR2663600	Tanmoy et al 2018	2007	3.3.2.Bd2	-	pHCM2	0	gyrA-D87N
ERR2663917	ERR2663917	Tanmoy et al 2018	2007	3.3.2.Bd2	-	pHCM2	0	gyrA-D87N
ERR2663866	ERR2663866	Tanmoy et al 2018	2008	3.3.2.Bd2	-	pHCM2	0	gyrA-D87N
ERR2663689	ERR2663689	Tanmoy et al 2018	2009	3.3.2.Bd2	-	pHCM2	0	gyrA-D87N
ERR2663690	ERR2663690	Tanmoy et al 2018	2009	3.3.2.Bd2	-	pHCM2	0	gyrA-D87N
ERR2663695	ERR2663695	Tanmoy et al 2018	2009	3.3.2.Bd2	-	pHCM2	0	gyrA-D87N
ERR2663700	ERR2663700	Tanmoy et al 2018	2009	3.3.2.Bd2	-	-	0	gyrA-D87N
ERR2663904	ERR2663904	Tanmoy et al 2018	2010	3.3.2.Bd2	-	-	0	gyrA-D87N
ERR2663788	ERR2663788	Tanmoy et al 2018	2011	3.3.2.Bd2	-	pHCM2	0	gyrA-D87N
ERR2663936	ERR2663936	Tanmoy et al 2018	2011	3.3.2.Bd2	-	pHCM2	0	gyrA-D87N
ERR2663943	ERR2663943	Tanmoy et al 2018	2011	3.3.2.Bd2	-	-	0	gyrA-D87N
ERR2663964	ERR2663964	Tanmoy et al 2018	2012	3.3.2.Bd2	-	pHCM2	0	gyrA-D87N
ERR2663741	ERR2663741	Tanmoy et al 2018	2013	3.3.2.Bd2	-	-	0	gyrA-D87N
ERR2663750	ERR2663750	Tanmoy et al 2018	2013	3.3.2.Bd2	-	-	0	gyrA-D87N
ERR2663643	ERR2663643	Tanmoy et al 2018	2006	4.1.0	-	-	0	gyrA-S83F
ERR2663470	ERR2663470	Tanmoy et al 2018	2001	4.3.1	-	-	0	gyrA-S83Y
ERR2663579	ERR2663579	Tanmoy et al 2018	2001	4.3.1	blaTEM-1,catA1,sul2,strA,tetB	IncHI1	1	gyrA-S83Y
ERR2663528	ERR2663528	Tanmoy et al 2018	2006	4.3.1	-	-	0	gyrA-S83Y
ERR2663533	ERR2663533	Tanmoy et al 2018	2006	4.3.1	-	-	0	gyrA-S83Y
ERR2663554	ERR2663554	Tanmoy et al 2018	2006	4.3.1	-	-	0	gyrA-S83Y
ERR2663558	ERR2663558	Tanmoy et al 2018	2006	4.3.1	-	-	0	gyrA-S83Y
ERR2663560	ERR2663560	Tanmoy et al 2018	2006	4.3.1	-	-	0	gyrA-S83Y
ERR2663562	ERR2663562	Tanmoy et al 2018	2006	4.3.1	-	-	0	gyrA-S83Y
ERR2663568	ERR2663568	Tanmoy et al 2018	2006	4.3.1	-	-	0	gyrA-S83Y
ERR2663570	ERR2663570	Tanmoy et al 2018	2007	4.3.1	-	-	0	gyrA-S83Y
ERR2663572	ERR2663572	Tanmoy et al 2018	2007	4.3.1	-	-	0	gyrA-S83Y
ERR2663723	ERR2663723	Tanmoy et al 2018	2007	4.3.1	-	-	0	gyrA-S83Y
ERR2663883	ERR2663883	Tanmoy et al 2018	2009	4.3.1	-	-	0	gyrA-S83Y
ERR2663795	ERR2663795	Tanmoy et al 2018	2012	4.3.1	blaTEM-1,catA1,dfrA7,sul1,strA,strB,tetB	IncHI1	1	gyrA-S83Y
ERR2663466	ERR2663466	Tanmoy et al 2018	1999	4.3.1.1	-	-	0	gyrA-S83F
ERR2663489	ERR2663489	Tanmoy et al 2018	1999	4.3.1.1	blaTEM-1,catA1,dfrA7,sul1,sul2,strA,strB	pHCM2	1	gyrA-S83F
ERR2663491	ERR2663491	Tanmoy et al 2018	1999	4.3.1.1	blaTEM-1,catA1,dfrA7,sul1,sul2,strA,strB	pHCM2	1	gyrA-S83F
ERR2663494	ERR2663494	Tanmoy et al 2018	1999	4.3.1.1	catA1,dfrA7,sul1	pHCM2	0	gyrA-S83F
ERR2663497	ERR2663497	Tanmoy et al 2018	1999	4.3.1.1	blaTEM-1,catA1,dfrA7,sul1,sul2,strA,strB	pHCM2	1	gyrA-S83F
ERR2663505	ERR2663505	Tanmoy et al 2018	1999	4.3.1.1	blaTEM-1,catA1,dfrA7,sul1,sul2,strA,strB	pHCM2	1	gyrA-S83F
ERR2663516	ERR2663516	Tanmoy et al 2018	1999	4.3.1.1	blaTEM-1,catA1,dfrA7,sul1,sul2,strA,strB	pHCM2	1	gyrA-S83F
ERR2663523	ERR2663523	Tanmoy et al 2018	1999	4.3.1.1	blaTEM-1,catA1,dfrA7,sul1,sul2,strA,strB	-	1	gyrA-S83F,gyrA-D87G,parC-E84K
ERR2663525	ERR2663525	Tanmoy et al 2018	2000	4.3.1.1	catA1,dfrA7,sul1	-	0	gyrA-D87N
ERR2663527	ERR2663527	Tanmoy et al 2018	2000	4.3.1.1	blaTEM-1,catA1,dfrA7,sul1,sul2,strA,strB	pHCM2	1	gyrA-S83F
ERR2663534	ERR2663534	Tanmoy et al 2018	2000	4.3.1.1	catA1,dfrA7,sul1	pHCM2	0	gyrA-S83F
ERR2663536	ERR2663536	Tanmoy et al 2018	2000	4.3.1.1	blaTEM-1,catA1,dfrA7,sul1,sul2,strA,strB	pHCM2	1	gyrA-S83F
ERR2663538	ERR2663538	Tanmoy et al 2018	2000	4.3.1.1	blaTEM-1,catA1,dfrA7,sul1,sul2,strA,strB	pHCM2	1	gyrA-S83F
ERR2663545	ERR2663545	Tanmoy et al 2018	2000	4.3.1.1	blaTEM-1,catA1,dfrA7,sul1,sul2,strA,strB	pHCM2	1	-
ERR2663547	ERR2663547	Tanmoy et al 2018	2000	4.3.1.1	-	-	0	-
ERR2663549	ERR2663549	Tanmoy et al 2018	2000	4.3.1.1	blaTEM-1,catA1,dfrA7,sul1,sul2,strA,strB	pHCM2	1	gyrA-S83Y
ERR2663551	ERR2663551	Tanmoy et al 2018	2000	4.3.1.1	catA1,dfrA7,sul1	-	0	gyrA-D87N
ERR2663555	ERR2663555	Tanmoy et al 2018	2000	4.3.1.1	blaTEM-1,catA1,dfrA7,sul1,sul2,strA,strB	pHCM2	1	gyrA-S83F
ERR2663563	ERR2663563	Tanmoy et al 2018	2000	4.3.1.1	blaTEM-1,catA1,dfrA7,sul1,sul2,strA,strB	pHCM2	1	gyrA-S83F
ERR2663567	ERR2663567	Tanmoy et al 2018	2000	4.3.1.1	catA1,dfrA7,sul1,sul2,strA,strB	pHCM2	1	gyrA-S83F
ERR2663569	ERR2663569	Tanmoy et al 2018	2000	4.3.1.1	catA1,dfrA7,sul1	pHCM2	0	gyrA-S83F
ERR2663571	ERR2663571	Tanmoy et al 2018	2000	4.3.1.1	catA1,dfrA7,sul1	pHCM2	0	gyrA-S83F
ERR2663575	ERR2663575	Tanmoy et al 2018	2000	4.3.1.1	blaTEM-1,catA1,dfrA7,sul1,sul2,strA,strB	pHCM2	1	gyrA-S83F
ERR2663594	ERR2663594	Tanmoy et al 2018	2000	4.3.1.1	blaTEM-1,catA1,dfrA7,sul1,sul2,strA,strB	pHCM2	1	gyrA-S83F
ERR2663468	ERR2663468	Tanmoy et al 2018	2001	4.3.1.1	-	-	0	gyrA-S83F
ERR2663578	ERR2663578	Tanmoy et al 2018	2001	4.3.1.1	blaTEM-1,catA1,dfrA7,sul1,sul2,strA,strB	pHCM2	1	gyrA-S83F
ERR2663581	ERR2663581	Tanmoy et al 2018	2001	4.3.1.1	-	-	0	-
ERR2663583	ERR2663583	Tanmoy et al 2018	2001	4.3.1.1	blaTEM-1,catA1,dfrA7,sul1,sul2,strA,strB	-	1	gyrA-D87G,parC-E84K
ERR2663587	ERR2663587	Tanmoy et al 2018	2001	4.3.1.1	blaTEM-1,catA1,dfrA7,sul1,sul2,strA,strB	pHCM2	1	gyrA-S83F
ERR2663477	ERR2663477	Tanmoy et al 2018	2002	4.3.1.1	blaTEM-1,catA1,dfrA7,sul1,sul2,strA,strB,tetB	IncHI1,pHCM2	1	-
ERR2663591	ERR2663591	Tanmoy et al 2018	2002	4.3.1.1	catA1,dfrA7,sul1	pHCM2	0	gyrA-S83F
ERR2663792	ERR2663792	Tanmoy et al 2018	2002	4.3.1.1	blaTEM-1,catA1,dfrA7,sul1,sul2,strA,strB	pHCM2	1	gyrA-S83F
ERR2663666	ERR2663666	Tanmoy et al 2018	2004	4.3.1.1	blaTEM-1,catA1,dfrA7,sul1,sul2,strA,strB	pHCM2	1	gyrA-S83F
ERR2663668	ERR2663668	Tanmoy et al 2018	2004	4.3.1.1	blaTEM-1,catA1,dfrA7,sul1	pHCM2	0	gyrA-S83Y
ERR2663712	ERR2663712	Tanmoy et al 2018	2004	4.3.1.1	blaTEM-1,catA1,dfrA7,sul1,sul2,strA,strB	pHCM2	1	gyrA-S83F
ERR2663928	ERR2663928	Tanmoy et al 2018	2004	4.3.1.1	blaTEM-1,catA1,dfrA7,sul1,sul2,strA,strB	pHCM2	1	gyrA-S83F
ERR2663931	ERR2663931	Tanmoy et al 2018	2004	4.3.1.1	blaTEM-1,catA1,dfrA7,sul1,sul2,strA,strB	pHCM2	1	gyrA-S83F
ERR2663488	ERR2663488	Tanmoy et al 2018	2005	4.3.1.1	blaTEM-1,catA1,dfrA7,sul1,sul2,strA,strB	pHCM2	1	gyrA-S83F
ERR2663492	ERR2663492	Tanmoy et al 2018	2005	4.3.1.1	blaTEM-1,catA1,dfrA7,sul1,sul2,strA,strB	-	1	-
ERR2663496	ERR2663496	Tanmoy et al 2018	2005	4.3.1.1	catA1,dfrA7,sul1	pHCM2	0	gyrA-S83F
ERR2663500	ERR2663500	Tanmoy et al 2018	2005	4.3.1.1	blaTEM-1,catA1,dfrA7,sul1,sul2,strA,strB	-	1	gyrA-S83F,gyrA-D87G,parC-E84K
ERR2663501	ERR2663501	Tanmoy et al 2018	2005	4.3.1.1	blaTEM-1,catA1,dfrA7,sul1,sul2,strA,strB	-	1	gyrA-S83F,gyrA-D87G,parC-E84K
ERR2663502	ERR2663502	Tanmoy et al 2018	2005	4.3.1.1	blaTEM-1,catA1,dfrA7,sul1,sul2,strA,strB	-	1	gyrA-S83F,gyrA-D87G,parC-E84K
ERR2663504	ERR2663504	Tanmoy et al 2018	2005	4.3.1.1	blaTEM-1,catA1,dfrA7,sul1,sul2,strA,strB	-	1	gyrA-D87N
ERR2663506	ERR2663506	Tanmoy et al 2018	2005	4.3.1.1	blaTEM-1,catA1,dfrA7,sul1,sul2,strA,strB	-	1	gyrA-D87N
ERR2663508	ERR2663508	Tanmoy et al 2018	2005	4.3.1.1	blaTEM-1,catA1,dfrA7,sul1,sul2,strA,strB	-	1	gyrA-D87N
ERR2663517	ERR2663517	Tanmoy et al 2018	2005	4.3.1.1	blaTEM-1,catA1,dfrA7,sul1,sul2,strA,strB	-	1	gyrA-D87N
ERR2663518	ERR2663518	Tanmoy et al 2018	2005	4.3.1.1	blaTEM-1,catA1,dfrA7,sul1,sul2,strA,strB	pHCM2	1	gyrA-S83F
ERR2663520	ERR2663520	Tanmoy et al 2018	2005	4.3.1.1	blaTEM-1,catA1,dfrA7,sul1,sul2,strA,strB	-	1	gyrA-D87N
ERR2663612	ERR2663612	Tanmoy et al 2018	2005	4.3.1.1	catA1,dfrA7,sul1	pHCM2	0	gyrA-S83F
ERR2663614	ERR2663614	Tanmoy et al 2018	2005	4.3.1.1	blaTEM-1,catA1,dfrA7,sul1,sul2,strA,strB	pHCM2	1	gyrA-S83F
ERR2663616	ERR2663616	Tanmoy et al 2018	2005	4.3.1.1	blaTEM-1,catA1,dfrA7,sul1,sul2,strA,strB	pHCM2	1	gyrA-S83F
ERR2663618	ERR2663618	Tanmoy et al 2018	2005	4.3.1.1	catA1,dfrA7,sul1	pHCM2,IncX	0	gyrA-S83F
ERR2663619	ERR2663619	Tanmoy et al 2018	2005	4.3.1.1	blaTEM-1,catA1,dfrA7,sul1,sul2,strA,strB	pHCM2	1	gyrA-S83F
ERR2663670	ERR2663670	Tanmoy et al 2018	2005	4.3.1.1	blaTEM-1,catA1,dfrA7,sul1,sul2,strA,strB	pHCM2	1	gyrA-S83F
ERR2663675	ERR2663675	Tanmoy et al 2018	2005	4.3.1.1	blaTEM-1,catA1,dfrA7,sul1,sul2,strA,strB	pHCM2	1	gyrA-S83F
ERR2663679	ERR2663679	Tanmoy et al 2018	2005	4.3.1.1	blaTEM-1,catA1,dfrA7,sul1,sul2,strA,strB	pHCM2	1	gyrA-S83F
ERR2663714	ERR2663714	Tanmoy et al 2018	2005	4.3.1.1	blaTEM-1,catA1,dfrA7,sul1,sul2,strA,strB	-	1	gyrA-S83F
ERR2663715	ERR2663715	Tanmoy et al 2018	2005	4.3.1.1	catA1,dfrA7,sul1	pHCM2	0	gyrA-S83F
ERR2663716	ERR2663716	Tanmoy et al 2018	2005	4.3.1.1	blaTEM-1,catA1,dfrA7,sul1,sul2,strA,strB	pHCM2	1	gyrA-S83F
ERR2663867	ERR2663867	Tanmoy et al 2018	2005	4.3.1.1	blaTEM-1,catA1,dfrA7,sul1	pHCM2	0	gyrA-S83Y
ERR2663938	ERR2663938	Tanmoy et al 2018	2005	4.3.1.1	blaTEM-1,catA1,dfrA7,sul1,sul2,strA,strB	pHCM2	1	gyrA-S83F
ERR2663999	ERR2663999	Tanmoy et al 2018	2005	4.3.1.1	blaTEM-1,catA1,dfrA7,sul1,sul2,strA,strB	pHCM2	1	gyrA-S83F
ERR2663522	ERR2663522	Tanmoy et al 2018	2006	4.3.1.1	blaTEM-1,catA1,dfrA7,sul1,sul2,strA,strB	pHCM2	1	gyrA-S83F
ERR2663535	ERR2663535	Tanmoy et al 2018	2006	4.3.1.1	blaTEM-1,catA1,dfrA7,sul1,sul2,strA,strB	-	1	gyrA-S83F
ERR2663565	ERR2663565	Tanmoy et al 2018	2006	4.3.1.1	catA1,dfrA7,sul1	pHCM2	0	gyrA-S83F
ERR2663629	ERR2663629	Tanmoy et al 2018	2006	4.3.1.1	blaTEM-1,catA1,dfrA7,sul1,sul2,strA,strB	-	1	gyrA-S83F,gyrA-D87G,parC-E84K
ERR2663634	ERR2663634	Tanmoy et al 2018	2006	4.3.1.1	blaTEM-1,catA1,dfrA7,sul1,sul2,strA,strB	pHCM2	1	gyrA-S83F
ERR2663636	ERR2663636	Tanmoy et al 2018	2006	4.3.1.1	blaTEM-1,catA1,dfrA7,sul1,sul2,strA,strB	-	1	gyrA-S83F
ERR2663638	ERR2663638	Tanmoy et al 2018	2006	4.3.1.1	blaTEM-1,catA1,dfrA7,sul1,sul2,strA,strB	-	1	gyrA-S83F,parC-E84K
ERR2663640	ERR2663640	Tanmoy et al 2018	2006	4.3.1.1	catA1,dfrA7,sul1	pHCM2	0	gyrA-S83F
ERR2663717	ERR2663717	Tanmoy et al 2018	2006	4.3.1.1	catA1,dfrA7,sul1	-	0	-
ERR2663718	ERR2663718	Tanmoy et al 2018	2006	4.3.1.1	blaTEM-1,catA1,dfrA7,sul1,sul2,strA,strB	pHCM2	1	gyrA-S83F
ERR2663719	ERR2663719	Tanmoy et al 2018	2006	4.3.1.1	blaTEM-1,catA1,dfrA7,sul1,sul2,strA,strB	pHCM2	1	gyrA-S83F
ERR2663721	ERR2663721	Tanmoy et al 2018	2006	4.3.1.1	blaTEM-1,catA1,dfrA7,sul1,sul2,strA,strB	pHCM2	1	gyrA-S83F
ERR2663722	ERR2663722	Tanmoy et al 2018	2006	4.3.1.1	blaTEM-1,catA1,dfrA7,sul1,sul2,strA,strB	pHCM2	1	gyrA-S83F
ERR2663864	ERR2663864	Tanmoy et al 2018	2006	4.3.1.1	blaTEM-1,catA1,dfrA7,sul1,sul2,strA,strB	pHCM2	1	gyrA-S83F
ERR2663871	ERR2663871	Tanmoy et al 2018	2006	4.3.1.1	blaTEM-1,catA1,dfrA7,sul1,sul2,strA,strB	pHCM2	1	gyrA-S83F
ERR2663909	ERR2663909	Tanmoy et al 2018	2006	4.3.1.1	blaTEM-1,catA1,dfrA7,sul1,sul2,strA,strB	pHCM2	1	gyrA-S83F
ERR2663911	ERR2663911	Tanmoy et al 2018	2006	4.3.1.1	blaTEM-1,catA1,dfrA7,sul1,sul2,strA,strB	pHCM2	1	gyrA-S83F
ERR2663949	ERR2663949	Tanmoy et al 2018	2006	4.3.1.1	blaTEM-1,catA1,dfrA7,sul1,sul2,strA,strB	pHCM2	1	gyrA-S83F
ERR2663951	ERR2663951	Tanmoy et al 2018	2006	4.3.1.1	blaTEM-1,catA1,dfrA7,sul1,sul2,strA,strB	pHCM2	1	gyrA-S83F
ERR2663574	ERR2663574	Tanmoy et al 2018	2007	4.3.1.1	blaTEM-1,catA1,dfrA7,sul1,sul2,strA,strB,tetB	IncHI1	1	gyrA-D87N
ERR2663576	ERR2663576	Tanmoy et al 2018	2007	4.3.1.1	blaTEM-1,catA1,dfrA7,sul1,sul2,strA,strB	-	1	gyrA-D87N
ERR2663577	ERR2663577	Tanmoy et al 2018	2007	4.3.1.1	blaTEM-1,catA1,dfrA7,sul1,sul2,strA,strB	pHCM2	1	gyrA-S83F
ERR2663584	ERR2663584	Tanmoy et al 2018	2007	4.3.1.1	blaTEM-1,catA1,dfrA7,sul1,sul2,strA,strB	-	1	gyrA-D87N
ERR2663598	ERR2663598	Tanmoy et al 2018	2007	4.3.1.1	blaTEM-1,catA1,dfrA7,sul1,sul2,strA,strB	pHCM2	1	gyrA-S83F,parC-S80R
ERR2663609	ERR2663609	Tanmoy et al 2018	2007	4.3.1.1	blaTEM-1,catA1,dfrA7,sul1,sul2,strA,strB	-	1	gyrA-S83F
ERR2663617	ERR2663617	Tanmoy et al 2018	2007	4.3.1.1	blaTEM-1,catA1,dfrA7,sul1,sul2,strA,strB	pHCM2	1	gyrA-S83F
ERR2663620	ERR2663620	Tanmoy et al 2018	2007	4.3.1.1	blaTEM-1,catA1,dfrA7,sul1,sul2,strA,strB	pHCM2	1	gyrA-S83F
ERR2663622	ERR2663622	Tanmoy et al 2018	2007	4.3.1.1	blaTEM-1,catA1,dfrA7,sul1,sul2,strA,strB	pHCM2	1	gyrA-S83F
ERR2663624	ERR2663624	Tanmoy et al 2018	2007	4.3.1.1	blaTEM-1,catA1,dfrA7,sul1,sul2,strA,strB	pHCM2	1	gyrA-S83F
ERR2663626	ERR2663626	Tanmoy et al 2018	2007	4.3.1.1	blaTEM-1,catA1,dfrA7,sul1,sul2,strA,strB	pHCM2	1	gyrA-S83F
ERR2663628	ERR2663628	Tanmoy et al 2018	2007	4.3.1.1	blaTEM-1,catA1,dfrA7,sul1,sul2,strA,strB	pHCM2	1	gyrA-S83F
ERR2663630	ERR2663630	Tanmoy et al 2018	2007	4.3.1.1	blaTEM-1,catA1,dfrA7,sul1,sul2,strA,strB	pHCM2	1	gyrA-S83F
ERR2663726	ERR2663726	Tanmoy et al 2018	2007	4.3.1.1	blaTEM-1,catA1,dfrA7,sul1,sul2,strA,strB	pHCM2	1	gyrA-S83F
ERR2663727	ERR2663727	Tanmoy et al 2018	2007	4.3.1.1	blaTEM-1,catA1,dfrA7,sul1,sul2,strA,strB	pHCM2	1	gyrA-S83F
ERR2663728	ERR2663728	Tanmoy et al 2018	2007	4.3.1.1	catA1,dfrA7,sul1	pHCM2	0	gyrA-S83F
ERR2663729	ERR2663729	Tanmoy et al 2018	2007	4.3.1.1	blaTEM-1,catA1,dfrA7,sul1,sul2,strA,strB	pHCM2	1	gyrA-S83F
ERR2663872	ERR2663872	Tanmoy et al 2018	2007	4.3.1.1	catA1,dfrA7,sul1	-	0	gyrA-S83F,gyrA-D87G,parC-E84K
ERR2663919	ERR2663919	Tanmoy et al 2018	2007	4.3.1.1	catA1,dfrA7,sul1	pHCM2	0	gyrA-S83F
ERR2663953	ERR2663953	Tanmoy et al 2018	2007	4.3.1.1	blaTEM-1,catA1,dfrA7,sul1,sul2,strA,strB	pHCM2	1	gyrA-S83F
ERR2663958	ERR2663958	Tanmoy et al 2018	2007	4.3.1.1	-	pHCM2	0	gyrA-S83F
ERR2663963	ERR2663963	Tanmoy et al 2018	2007	4.3.1.1	blaTEM-1,catA1,dfrA7,sul1	pHCM2	0	gyrA-S83Y
ERR2663967	ERR2663967	Tanmoy et al 2018	2007	4.3.1.1	catA1,dfrA7,sul1	pHCM2	0	gyrA-S83F
ERR2663974	ERR2663974	Tanmoy et al 2018	2007	4.3.1.1	blaTEM-1,catA1,dfrA7,sul1,sul2,strA,strB	pHCM2	1	gyrA-S83F
ERR2663976	ERR2663976	Tanmoy et al 2018	2007	4.3.1.1	blaTEM-1,catA1,dfrA7,sul1,sul2,strA,strB	pHCM2	1	gyrA-S83F
ERR2663597	ERR2663597	Tanmoy et al 2018	2008	4.3.1.1	blaTEM-1,catA1,dfrA7,sul1,sul2,strA,strB	pHCM2	1	gyrA-S83F
ERR2663599	ERR2663599	Tanmoy et al 2018	2008	4.3.1.1	catA1,dfrA7,sul1	pHCM2	0	gyrA-S83F
ERR2663603	ERR2663603	Tanmoy et al 2018	2008	4.3.1.1	blaTEM-1,catA1,dfrA7,sul1,sul2,strA,strB	-	1	gyrA-S83F,parC-E84K
ERR2663635	ERR2663635	Tanmoy et al 2018	2008	4.3.1.1	blaTEM-1,catA1,dfrA7,sul1,sul2,strA,strB	-	1	gyrA-S83F,gyrA-D87G,parC-E84K
ERR2663637	ERR2663637	Tanmoy et al 2018	2008	4.3.1.1	blaTEM-1,catA1,dfrA7,sul1,sul2,strA,strB	pHCM2	1	gyrA-S83F
ERR2663639	ERR2663639	Tanmoy et al 2018	2008	4.3.1.1	catA1,dfrA7,sul1	pHCM2	0	gyrA-S83F
ERR2663642	ERR2663642	Tanmoy et al 2018	2008	4.3.1.1	-	-	0	-
ERR2663644	ERR2663644	Tanmoy et al 2018	2008	4.3.1.1	catA1,dfrA7,sul1	pHCM2	0	gyrA-S83F
ERR2663647	ERR2663647	Tanmoy et al 2018	2008	4.3.1.1	catA1,dfrA7,sul1	pHCM2	0	gyrA-S83F
ERR2663649	ERR2663649	Tanmoy et al 2018	2008	4.3.1.1	blaTEM-1,catA1,dfrA7,sul1,sul2,strA,strB	pHCM2	1	gyrA-S83F
ERR2663650	ERR2663650	Tanmoy et al 2018	2008	4.3.1.1	blaTEM-1,catA1,dfrA7,sul1,sul2,strA,strB	-	1	gyrA-S83F,gyrA-D87G,parC-E84K
ERR2663652	ERR2663652	Tanmoy et al 2018	2008	4.3.1.1	catA1,dfrA7,sul1	pHCM2	0	gyrA-S83F
ERR2663653	ERR2663653	Tanmoy et al 2018	2008	4.3.1.1	catA1,dfrA7,sul1	pHCM2	0	gyrA-S83F
ERR2663655	ERR2663655	Tanmoy et al 2018	2008	4.3.1.1	-	pHCM2	0	gyrA-S83F
ERR2663656	ERR2663656	Tanmoy et al 2018	2008	4.3.1.1	blaTEM-1,catA1,dfrA7,sul1,sul2,strA,strB	pHCM2	1	gyrA-S83F
ERR2663657	ERR2663657	Tanmoy et al 2018	2008	4.3.1.1	catA1,dfrA7,sul1	pHCM2	0	gyrA-S83F
ERR2663658	ERR2663658	Tanmoy et al 2018	2008	4.3.1.1	blaTEM-1,catA1,dfrA7,sul1,sul2,strA,strB	pHCM2	1	gyrA-S83F
ERR2663667	ERR2663667	Tanmoy et al 2018	2008	4.3.1.1	blaTEM-1,catA1,dfrA7,sul1,sul2,strA,strB	-	1	gyrA-D87N
ERR2663669	ERR2663669	Tanmoy et al 2018	2008	4.3.1.1	blaTEM-1,catA1,dfrA7,sul1,sul2,strA,strB	pHCM2	1	gyrA-S83F
ERR2663674	ERR2663674	Tanmoy et al 2018	2008	4.3.1.1	blaTEM-1,catA1,dfrA7,sul1,sul2,strA,strB	pHCM2	1	gyrA-S83F
ERR2663681	ERR2663681	Tanmoy et al 2018	2008	4.3.1.1	blaTEM-1,catA1,dfrA7,sul1,sul2,strA,strB	pHCM2,IncX	1	gyrA-S83F
ERR2663730	ERR2663730	Tanmoy et al 2018	2008	4.3.1.1	blaTEM-1,catA1,dfrA7,sul1,sul2,strA,strB	pHCM2	1	gyrA-S83F
ERR2663924	ERR2663924	Tanmoy et al 2018	2008	4.3.1.1	blaTEM-1,catA1,dfrA7,sul1,sul2,strA,strB	pHCM2	1	gyrA-S83F
ERR2663986	ERR2663986	Tanmoy et al 2018	2008	4.3.1.1	catA1,dfrA7,sul1	pHCM2	0	gyrA-S83F
ERR2663992	ERR2663992	Tanmoy et al 2018	2008	4.3.1.1	blaTEM-1,catA1,dfrA7,sul1,sul2,strA,strB	pHCM2	1	gyrA-S83F
ERR2663995	ERR2663995	Tanmoy et al 2018	2008	4.3.1.1	catA1,dfrA7,sul1	pHCM2	0	gyrA-S83F
ERR2663632	ERR2663632	Tanmoy et al 2018	2009	4.3.1.1	blaTEM-1,catA1,dfrA7,sul1,sul2,strA,strB	pHCM2	1	gyrA-S83F
ERR2663687	ERR2663687	Tanmoy et al 2018	2009	4.3.1.1	blaTEM-1,catA1,dfrA7,sul1,sul2,strA,strB	pHCM2	1	gyrA-S83F
ERR2663688	ERR2663688	Tanmoy et al 2018	2009	4.3.1.1	blaTEM-1,catA1,dfrA7,sul1,sul2,strA,strB	pHCM2	1	gyrA-S83F
ERR2663691	ERR2663691	Tanmoy et al 2018	2009	4.3.1.1	blaTEM-1,catA1,dfrA7,sul1,sul2,strA,strB	pHCM2	1	gyrA-S83F
ERR2663694	ERR2663694	Tanmoy et al 2018	2009	4.3.1.1	blaTEM-1,catA1,dfrA7,sul1,sul2,strA,strB	pHCM2	1	gyrA-S83F
ERR2663696	ERR2663696	Tanmoy et al 2018	2009	4.3.1.1	blaTEM-1,catA1,dfrA7,sul1,sul2,strA,strB	pHCM2	1	gyrA-S83F
ERR2663698	ERR2663698	Tanmoy et al 2018	2009	4.3.1.1	blaTEM-1,catA1,dfrA7,sul1,sul2,strA,strB	-	1	gyrA-D87N
ERR2663708	ERR2663708	Tanmoy et al 2018	2009	4.3.1.1	blaTEM-1,catA1,dfrA7,sul1,sul2,strA,strB	-	1	gyrA-S83F
ERR2663757	ERR2663757	Tanmoy et al 2018	2009	4.3.1.1	catA1,dfrA7,sul1	pHCM2	0	gyrA-S83F
ERR2663810	ERR2663810	Tanmoy et al 2018	2009	4.3.1.1	blaTEM-1,catA1,dfrA7,sul1,sul2,strA,strB	-	1	gyrA-S83F
ERR2663812	ERR2663812	Tanmoy et al 2018	2009	4.3.1.1	blaTEM-1,catA1,dfrA7,sul1,sul2,strA,strB	-	1	gyrA-D87G
ERR2663875	ERR2663875	Tanmoy et al 2018	2009	4.3.1.1	blaTEM-1,catA1,dfrA7,sul1,sul2,strA,strB	pHCM2	1	gyrA-S83F
ERR2663876	ERR2663876	Tanmoy et al 2018	2009	4.3.1.1	blaTEM-1,catA1,dfrA7,sul1,sul2,strA,strB	pHCM2	1	gyrA-S83F
ERR2663877	ERR2663877	Tanmoy et al 2018	2009	4.3.1.1	blaTEM-1,catA1,dfrA7,sul1,sul2,strA,strB	pHCM2	1	gyrA-S83F
ERR2663880	ERR2663880	Tanmoy et al 2018	2009	4.3.1.1	-	pHCM2	0	gyrA-S83F
ERR2663884	ERR2663884	Tanmoy et al 2018	2009	4.3.1.1	blaTEM-1,catA1,dfrA7,sul1,sul2,strA,strB	pHCM2	1	gyrA-S83F
ERR2663888	ERR2663888	Tanmoy et al 2018	2009	4.3.1.1	blaTEM-1,catA1,dfrA7,sul1,sul2,strA,strB	pHCM2	1	gyrA-S83F
ERR2663892	ERR2663892	Tanmoy et al 2018	2009	4.3.1.1	blaTEM-1,catA1,dfrA7,sul1,sul2,strA,strB	pHCM2	1	gyrA-S83F
ERR2663764	ERR2663764	Tanmoy et al 2018	2010	4.3.1.1	blaTEM-1,catA1,dfrA7,sul1,sul2,strA,strB	pHCM2	1	gyrA-S83F
ERR2663766	ERR2663766	Tanmoy et al 2018	2010	4.3.1.1	catA1,dfrA7,sul1	pHCM2	0	gyrA-S83F
ERR2663771	ERR2663771	Tanmoy et al 2018	2010	4.3.1.1	blaTEM-1,catA1,dfrA7,sul1,sul2,strA,strB	pHCM2	1	gyrA-S83F
ERR2663896	ERR2663896	Tanmoy et al 2018	2010	4.3.1.1	-	-	0	-
ERR2663897	ERR2663897	Tanmoy et al 2018	2010	4.3.1.1	blaTEM-1,catA1,dfrA7,sul1,sul2,strA,strB	pHCM2	1	gyrA-S83F
ERR2663908	ERR2663908	Tanmoy et al 2018	2010	4.3.1.1	blaTEM-1,catA1,dfrA7,sul1,sul2,strA,strB	pHCM2	1	gyrA-S83F
ERR2663910	ERR2663910	Tanmoy et al 2018	2010	4.3.1.1	blaTEM-1,catA1,dfrA7,sul1,sul2,strA,strB	pHCM2	1	gyrA-S83F
ERR2663914	ERR2663914	Tanmoy et al 2018	2010	4.3.1.1	catA1,dfrA7,sul1	-	0	gyrA-S83F
ERR2663916	ERR2663916	Tanmoy et al 2018	2010	4.3.1.1	blaTEM-1,catA1,dfrA7,sul1,sul2,strA,strB	pHCM2	1	gyrA-S83F
ERR2663751	ERR2663751	Tanmoy et al 2018	2011	4.3.1.1	blaTEM-1,catA1,dfrA7,sul1,sul2,strA,strB	pHCM2	1	gyrA-S83F
ERR2663778	ERR2663778	Tanmoy et al 2018	2011	4.3.1.1	blaTEM-1,catA1,dfrA7,sul1,sul2,strA,strB	pHCM2	1	gyrA-S83F
ERR2663787	ERR2663787	Tanmoy et al 2018	2011	4.3.1.1	blaTEM-1,dfrA7,sul1,sul2,strA,strB	pHCM2	1	gyrA-S83F
ERR2663789	ERR2663789	Tanmoy et al 2018	2011	4.3.1.1	blaTEM-1,catA1,dfrA7,sul1,sul2,strA,strB	pHCM2	1	gyrA-S83F
ERR2663791	ERR2663791	Tanmoy et al 2018	2011	4.3.1.1	blaTEM-1,catA1,dfrA7,sul1,sul2,strA,strB	pHCM2	1	gyrA-S83F
ERR2663825	ERR2663825	Tanmoy et al 2018	2011	4.3.1.1	blaTEM-1,catA1,dfrA7,sul1,sul2,strA,strB	-	1	gyrA-S83F
ERR2663829	ERR2663829	Tanmoy et al 2018	2011	4.3.1.1	blaTEM-1,catA1,dfrA7,sul1,sul2,strA,strB	pHCM2	1	gyrA-S83F
ERR2663830	ERR2663830	Tanmoy et al 2018	2011	4.3.1.1	blaTEM-1,catA1,dfrA7,sul1,sul2,strA,strB	pHCM2	1	gyrA-S83F
ERR2663831	ERR2663831	Tanmoy et al 2018	2011	4.3.1.1	blaTEM-1,catA1,dfrA7,sul1,sul2,strA,strB	pHCM2	1	gyrA-S83F
ERR2663832	ERR2663832	Tanmoy et al 2018	2011	4.3.1.1	blaTEM-1,catA1,dfrA7,sul1,sul2,strA,strB	pHCM2	1	gyrA-S83F
ERR2663833	ERR2663833	Tanmoy et al 2018	2011	4.3.1.1	blaTEM-1,catA1,dfrA7,sul1,sul2,strA,strB	pHCM2	1	gyrA-S83F
ERR2663834	ERR2663834	Tanmoy et al 2018	2011	4.3.1.1	catA1,dfrA7,sul1	pHCM2	0	gyrA-S83F
ERR2663923	ERR2663923	Tanmoy et al 2018	2011	4.3.1.1	blaTEM-1,catA1,dfrA7,sul1,sul2,strA,strB	pHCM2	1	gyrA-S83F
ERR2663932	ERR2663932	Tanmoy et al 2018	2011	4.3.1.1	blaTEM-1,catA1,dfrA7,sul1,sul2,strA,strB	pHCM2	1	gyrA-S83F
ERR2663945	ERR2663945	Tanmoy et al 2018	2011	4.3.1.1	blaTEM-1,catA1,dfrA7,sul1,sul2,strA,strB	pHCM2	1	gyrA-S83F
ERR2663948	ERR2663948	Tanmoy et al 2018	2011	4.3.1.1	blaTEM-1,catA1,dfrA7,sul1,sul2,strA,strB	pHCM2	1	gyrA-S83F
ERR2663950	ERR2663950	Tanmoy et al 2018	2011	4.3.1.1	blaTEM-1,catA1,dfrA7,sul1,sul2,strA,strB	pHCM2	1	gyrA-S83F
ERR2663955	ERR2663955	Tanmoy et al 2018	2011	4.3.1.1	blaTEM-1,catA1,dfrA7,sul1,sul2,strA,strB	pHCM2	1	gyrA-S83F
ERR2663957	ERR2663957	Tanmoy et al 2018	2011	4.3.1.1	blaTEM-1,catA1,dfrA7,sul1,sul2,strA,strB	-	1	gyrA-S83F
ERR2663959	ERR2663959	Tanmoy et al 2018	2011	4.3.1.1	blaTEM-1,catA1,dfrA7,sul1,sul2,strA,strB	-	1	gyrA-S83F
ERR2663760	ERR2663760	Tanmoy et al 2018	2012	4.3.1.1	blaTEM-1,catA1,dfrA7,sul1,sul2,strA,strB	pHCM2	1	gyrA-S83F
ERR2663781	ERR2663781	Tanmoy et al 2018	2012	4.3.1.1	catA1,dfrA7,sul1	pHCM2	0	gyrA-S83F
ERR2663783	ERR2663783	Tanmoy et al 2018	2012	4.3.1.1	blaTEM-1,catA1,dfrA7,sul1,sul2,strA,strB,tetA,qnrS	pHCM2,IncFIBK	1	gyrA-S83F
ERR2663797	ERR2663797	Tanmoy et al 2018	2012	4.3.1.1	blaTEM-1,catA1,dfrA7,sul1,sul2,strA,strB	pHCM2	1	gyrA-S83F
ERR2663800	ERR2663800	Tanmoy et al 2018	2012	4.3.1.1	catA1,dfrA7,sul1	pHCM2	0	gyrA-S83F
ERR2663801	ERR2663801	Tanmoy et al 2018	2012	4.3.1.1	blaTEM-1,catA1,dfrA7,sul1,sul2,strA,strB	pHCM2	1	gyrA-S83F
ERR2663802	ERR2663802	Tanmoy et al 2018	2012	4.3.1.1	blaTEM-1,catA1,dfrA7,sul1,sul2,strA,strB	pHCM2	1	gyrA-S83F
ERR2663837	ERR2663837	Tanmoy et al 2018	2012	4.3.1.1	blaTEM-1,catA1,dfrA7,sul1,sul2,strA,strB	pHCM2	1	gyrA-S83F
ERR2663839	ERR2663839	Tanmoy et al 2018	2012	4.3.1.1	blaTEM-1,catA1,dfrA7,sul1,sul2,strA,strB	-	1	gyrA-S83F
ERR2663840	ERR2663840	Tanmoy et al 2018	2012	4.3.1.1	blaTEM-1,catA1,dfrA7,sul1,sul2,strA,strB	pHCM2	1	gyrA-S83F
ERR2663841	ERR2663841	Tanmoy et al 2018	2012	4.3.1.1	blaTEM-1,catA1,dfrA7,sul1,sul2,strA,strB	pHCM2	1	gyrA-S83F
ERR2663843	ERR2663843	Tanmoy et al 2018	2012	4.3.1.1	catA1,dfrA7,sul1	pHCM2	0	gyrA-S83F
ERR2663849	ERR2663849	Tanmoy et al 2018	2012	4.3.1.1	blaTEM-1,catA1,dfrA7,sul1,sul2,strA,strB	pHCM2	1	gyrA-S83F
ERR2663962	ERR2663962	Tanmoy et al 2018	2012	4.3.1.1	blaTEM-1,catA1,dfrA7,sul1,sul2,strA,strB	pHCM2	1	gyrA-S83F
ERR2663966	ERR2663966	Tanmoy et al 2018	2012	4.3.1.1	blaTEM-1,catA1,dfrA7,sul1,sul2,strA,strB	pHCM2	1	gyrA-S83F
ERR2663975	ERR2663975	Tanmoy et al 2018	2012	4.3.1.1	blaTEM-1,catA1,dfrA7,sul1,sul2,strA,strB	pHCM2	1	gyrA-S83F
ERR2663978	ERR2663978	Tanmoy et al 2018	2012	4.3.1.1	blaTEM-1,catA1,dfrA7,sul1,sul2,strA,strB	pHCM2	1	gyrA-S83F
ERR2663984	ERR2663984	Tanmoy et al 2018	2012	4.3.1.1	catA1,dfrA7,sul1	pHCM2	0	gyrA-S83F
ERR2663987	ERR2663987	Tanmoy et al 2018	2012	4.3.1.1	catA1,dfrA7,sul1	pHCM2	0	gyrA-S83F
ERR2663989	ERR2663989	Tanmoy et al 2018	2012	4.3.1.1	blaTEM-1,catA1,dfrA7,sul1,sul2,strA,strB	pHCM2	1	gyrA-S83F
ERR2663993	ERR2663993	Tanmoy et al 2018	2012	4.3.1.1	catA1,dfrA7,sul1	pHCM2	0	gyrA-S83F
ERR2663732	ERR2663732	Tanmoy et al 2018	2013	4.3.1.1	blaTEM-1,catA1,dfrA7,sul1,sul2,strA,strB	pHCM2	1	gyrA-S83F
ERR2663733	ERR2663733	Tanmoy et al 2018	2013	4.3.1.1	catA1,dfrA7,sul1	-	0	gyrA-S83F
ERR2663735	ERR2663735	Tanmoy et al 2018	2013	4.3.1.1	catA1,dfrA7,sul1	pHCM2	0	gyrA-S83F
ERR2663748	ERR2663748	Tanmoy et al 2018	2013	4.3.1.1	blaTEM-1,catA1,dfrA7,sul1,sul2,strA,strB	pHCM2	1	gyrA-S83F
ERR2663762	ERR2663762	Tanmoy et al 2018	2013	4.3.1.1	blaTEM-1,catA1,dfrA7,sul1,sul2,strA,strB	pHCM2	1	gyrA-S83F
ERR2663763	ERR2663763	Tanmoy et al 2018	2013	4.3.1.1	blaTEM-1,catA1,dfrA7,sul1,sul2,strA,strB	pHCM2	1	gyrA-S83F
ERR2663765	ERR2663765	Tanmoy et al 2018	2013	4.3.1.1	blaTEM-1,catA1,dfrA7,sul1,sul2,strA,strB	pHCM2	1	gyrA-S83F
ERR2663767	ERR2663767	Tanmoy et al 2018	2013	4.3.1.1	blaTEM-1,catA1,dfrA7,sul1,sul2,strA,strB	-	1	gyrA-S83F
ERR2663774	ERR2663774	Tanmoy et al 2018	2013	4.3.1.1	blaTEM-1,catA1,dfrA7,sul1,sul2,strA,strB	pHCM2	1	gyrA-S83F
ERR2663806	ERR2663806	Tanmoy et al 2018	2013	4.3.1.1	blaTEM-1,catA1,dfrA7,sul1,sul2,strA,strB	pHCM2	1	gyrA-S83F
ERR2663808	ERR2663808	Tanmoy et al 2018	2013	4.3.1.1	blaTEM-1,catA1,dfrA7,sul1,sul2,strA,strB	pHCM2	1	gyrA-S83F
ERR2663844	ERR2663844	Tanmoy et al 2018	2013	4.3.1.1	-	pHCM2	0	gyrA-S83F
ERR2663846	ERR2663846	Tanmoy et al 2018	2013	4.3.1.1	catA1,dfrA7,sul1	pHCM2	0	gyrA-S83F
ERR2663847	ERR2663847	Tanmoy et al 2018	2013	4.3.1.1	blaTEM-1,sul2,strA,strB	pHCM2	1	gyrA-S83F
ERR2663848	ERR2663848	Tanmoy et al 2018	2013	4.3.1.1	blaTEM-1,catA1,dfrA7,sul1,sul2,strA,strB	pHCM2	1	gyrA-S83F
ERR2663850	ERR2663850	Tanmoy et al 2018	2013	4.3.1.1	blaTEM-1,catA1,dfrA7,sul1	-	0	gyrA-S83F
ERR2663856	ERR2663856	Tanmoy et al 2018	2013	4.3.1.1	catA1,dfrA7,sul1	-	0	gyrA-S83F
ERR2663858	ERR2663858	Tanmoy et al 2018	2013	4.3.1.1	blaTEM-1,catA1,dfrA7,sul1,sul2,strA,strB	pHCM2	1	gyrA-S83F
ERR2663859	ERR2663859	Tanmoy et al 2018	2013	4.3.1.1	blaTEM-1,catA1,dfrA7,sul1,sul2,strA,strB	pHCM2	1	gyrA-S83F
ERR2663860	ERR2663860	Tanmoy et al 2018	2013	4.3.1.1	catA1,dfrA7,sul1	pHCM2	0	gyrA-S83F
ERR2663861	ERR2663861	Tanmoy et al 2018	2013	4.3.1.1	-	pHCM2	0	gyrA-S83F
ERR2663586	ERR2663586	Tanmoy et al 2018	2007	4.3.1.2	blaTEM-1,catA1,dfrA7,sul1,sul2,strA,strB	IncHI1	1	gyrA-S83F
ERR2663590	ERR2663590	Tanmoy et al 2018	2007	4.3.1.2	blaTEM-1,catA1,dfrA7,sul1,sul2,strA,strB	IncHI1	1	gyrA-S83F
ERR2663759	ERR2663759	Tanmoy et al 2018	2009	4.3.1.2	-	-	0	gyrA-S83F,gyrA-D87N,parC-S80I
ERR2663925	ERR2663925	Tanmoy et al 2018	2011	4.3.1.2	-	-	0	gyrA-S83F
ERR2663512	ERR2663512	Tanmoy et al 2018	1999	4.3.1.3	blaTEM-1,catA1,dfrA7,sul1,sul2,strA,strB,tetB	IncHI1,pHCM2	1	gyrA-S83Y
ERR2663519	ERR2663519	Tanmoy et al 2018	1999	4.3.1.3	blaTEM-1,catA1,dfrA7,sul1,sul2,strA,strB,tetB	IncHI1	1	gyrA-S83Y,parC-S80R
ERR2663556	ERR2663556	Tanmoy et al 2018	2000	4.3.1.3	-	-	0	gyrA-S83F
ERR2663557	ERR2663557	Tanmoy et al 2018	2000	4.3.1.3	blaTEM-1,catA1,dfrA7,sul1,sul2,strA,strB,tetB	IncHI1	1	gyrA-S83Y
ERR2663561	ERR2663561	Tanmoy et al 2018	2000	4.3.1.3	blaTEM-1,sul2,tetA,qnrS	IncFIBK	0	gyrA-S83Y
ERR2663573	ERR2663573	Tanmoy et al 2018	2000	4.3.1.3	blaTEM-1,catA1,dfrA7,sul1,sul2,strA,strB,tetB	IncHI1,pHCM2	1	gyrA-S83Y
ERR2663592	ERR2663592	Tanmoy et al 2018	2000	4.3.1.3	blaTEM-1,catA1,dfrA7,sul1,sul2,strA,strB,tetB	IncHI1	1	gyrA-S83Y
ERR2663461	ERR2663461	Tanmoy et al 2018	2001	4.3.1.3	blaTEM-1,catA1,dfrA7,sul1,sul2,strA,strB,tetB	IncHI1	1	gyrA-S83Y
ERR2663462	ERR2663462	Tanmoy et al 2018	2001	4.3.1.3	blaTEM-1,catA1,dfrA7,sul1,sul2,strA,strB,tetB	IncHI1	1	gyrA-S83Y
ERR2663463	ERR2663463	Tanmoy et al 2018	2001	4.3.1.3	blaTEM-1,catA1,dfrA7,sul1,sul2,strA,strB,tetB	IncHI1	1	gyrA-S83Y
ERR2663464	ERR2663464	Tanmoy et al 2018	2001	4.3.1.3	blaTEM-1,catA1,dfrA7,sul1,sul2,strA,strB,tetB	IncHI1	1	gyrA-S83Y
ERR2663465	ERR2663465	Tanmoy et al 2018	2001	4.3.1.3	blaTEM-1,catA1,dfrA7,sul1,sul2,strA,strB,tetB	IncHI1	1	gyrA-S83Y
ERR2663467	ERR2663467	Tanmoy et al 2018	2001	4.3.1.3	blaTEM-1,catA1,dfrA7,sul1,sul2,strA,strB,tetB	IncHI1	1	gyrA-S83Y
ERR2663469	ERR2663469	Tanmoy et al 2018	2001	4.3.1.3	blaTEM-1,catA1,dfrA7,sul1,sul2,strA,strB,tetB	IncHI1	1	gyrA-S83Y
ERR2663471	ERR2663471	Tanmoy et al 2018	2001	4.3.1.3	blaTEM-1,catA1,dfrA7,sul1,sul2,strA,strB,tetB	IncHI1	1	gyrA-S83Y
ERR2663472	ERR2663472	Tanmoy et al 2018	2001	4.3.1.3	blaTEM-1,catA1,dfrA7,sul1,sul2,strA,strB,tetB	IncHI1	1	gyrA-S83Y
ERR2663473	ERR2663473	Tanmoy et al 2018	2001	4.3.1.3	blaTEM-1,catA1,dfrA7,sul1,sul2,strA,strB,tetB	IncHI1	1	gyrA-S83Y
ERR2663794	ERR2663794	Tanmoy et al 2018	2001	4.3.1.3	blaTEM-1,sul2,tetA,qnrS	IncFIBK	0	gyrA-S83Y
ERR2663474	ERR2663474	Tanmoy et al 2018	2002	4.3.1.3	blaTEM-1,catA1,dfrA7,sul1,sul2,strA,strB,tetB	IncHI1	1	gyrA-S83Y
ERR2663478	ERR2663478	Tanmoy et al 2018	2002	4.3.1.3	blaTEM-1,catA1,dfrA7,sul1,sul2,strA,strB,tetB	IncHI1,pHCM2	1	gyrA-S83Y
ERR2663479	ERR2663479	Tanmoy et al 2018	2002	4.3.1.3	blaTEM-1,catA1,dfrA7,sul1,sul2,strA,strB,tetB	IncHI1	1	gyrA-S83Y
ERR2663480	ERR2663480	Tanmoy et al 2018	2002	4.3.1.3	blaTEM-1,catA1,dfrA7,sul1,sul2,strA,strB,tetB	IncHI1	1	gyrA-S83Y
ERR2663481	ERR2663481	Tanmoy et al 2018	2002	4.3.1.3	blaTEM-1,catA1,dfrA7,sul1,sul2,strA,strB,tetB	IncHI1	1	gyrA-S83Y
ERR2663483	ERR2663483	Tanmoy et al 2018	2002	4.3.1.3	blaTEM-1,catA1,dfrA7,sul1,sul2,strA,strB,tetB	IncHI1	1	gyrA-S83Y
ERR2663484	ERR2663484	Tanmoy et al 2018	2002	4.3.1.3	blaTEM-1,catA1,dfrA7,sul1,sul2,strA,strB,tetB	IncHI1	1	gyrA-S83Y
ERR2663485	ERR2663485	Tanmoy et al 2018	2002	4.3.1.3	blaTEM-1,catA1,dfrA7,sul1,sul2,strA,strB,tetB	IncHI1	1	gyrA-S83Y
ERR2663486	ERR2663486	Tanmoy et al 2018	2002	4.3.1.3	blaTEM-1,catA1,dfrA7,sul1,sul2,strA,strB,tetB	IncHI1	1	gyrA-S83Y
ERR2663604	ERR2663604	Tanmoy et al 2018	2004	4.3.1.3	blaTEM-1,sul2,tetA,qnrS	IncFIBK	0	gyrA-S83Y
ERR2663660	ERR2663660	Tanmoy et al 2018	2004	4.3.1.3	blaTEM-1,sul2,tetA,qnrS	IncFIBK	0	gyrA-S83Y
ERR2663663	ERR2663663	Tanmoy et al 2018	2004	4.3.1.3	blaTEM-1,sul2,tetA,qnrS	IncFIBK	0	gyrA-S83Y
ERR2663710	ERR2663710	Tanmoy et al 2018	2004	4.3.1.3	blaTEM-1,sul2,tetA,qnrS	IncFIBK	0	gyrA-S83Y
ERR2663711	ERR2663711	Tanmoy et al 2018	2004	4.3.1.3	blaTEM-1,catA1,dfrA7,sul1,sul2,strA,strB,tetB	IncHI1	1	gyrA-S83Y
ERR2663713	ERR2663713	Tanmoy et al 2018	2004	4.3.1.3	blaTEM-1,catA1,dfrA7,sul1,sul2,strA,strB,tetB	IncHI1	1	gyrA-S83Y
ERR2663933	ERR2663933	Tanmoy et al 2018	2004	4.3.1.3	blaTEM-1,sul2,tetA,qnrS	IncFIBK	0	gyrA-S83Y
ERR2663608	ERR2663608	Tanmoy et al 2018	2005	4.3.1.3	blaTEM-1,sul2,tetA,qnrS	IncFIBK	0	gyrA-S83Y
ERR2663610	ERR2663610	Tanmoy et al 2018	2005	4.3.1.3	blaTEM-1,sul2,tetA,qnrS	IncFIBK	0	gyrA-S83Y
ERR2663677	ERR2663677	Tanmoy et al 2018	2005	4.3.1.3	blaTEM-1,sul2,tetA,qnrS	IncFIBK	0	gyrA-S83Y
ERR2663907	ERR2663907	Tanmoy et al 2018	2005	4.3.1.3	blaTEM-1,sul2,tetA,qnrS	IncFIBK	0	gyrA-S83Y
ERR2663530	ERR2663530	Tanmoy et al 2018	2006	4.3.1.3	blaTEM-1,catA1,dfrA7,sul1,sul2,strA,strB,tetB	IncHI1	1	gyrA-S83Y
ERR2663531	ERR2663531	Tanmoy et al 2018	2006	4.3.1.3	blaTEM-1,catA1,dfrA7,sul1,sul2,strA,strB,tetB	IncHI1	1	gyrA-S83Y
ERR2663537	ERR2663537	Tanmoy et al 2018	2006	4.3.1.3	blaTEM-1,catA1,dfrA7,sul1,sul2,strA,strB,tetB	IncHI1	1	gyrA-S83Y
ERR2663539	ERR2663539	Tanmoy et al 2018	2006	4.3.1.3	blaTEM-1,catA1,dfrA7,sul1,sul2,strA,strB,tetB	IncHI1	1	gyrA-S83Y
ERR2663540	ERR2663540	Tanmoy et al 2018	2006	4.3.1.3	catA1,dfrA7,sul1,tetB	IncHI1	0	gyrA-S83Y
ERR2663546	ERR2663546	Tanmoy et al 2018	2006	4.3.1.3	-	-	0	gyrA-D87Y
ERR2663548	ERR2663548	Tanmoy et al 2018	2006	4.3.1.3	-	-	0	gyrA-S83F
ERR2663550	ERR2663550	Tanmoy et al 2018	2006	4.3.1.3	-	-	0	gyrA-S83F
ERR2663564	ERR2663564	Tanmoy et al 2018	2006	4.3.1.3	blaTEM-1,catA1,dfrA7,sul1,sul2,strA,strB,tetB	IncHI1	1	gyrA-S83Y
ERR2663631	ERR2663631	Tanmoy et al 2018	2006	4.3.1.3	blaTEM-1,sul2,tetA,qnrS	IncFIBK	0	gyrA-S83Y
ERR2663865	ERR2663865	Tanmoy et al 2018	2006	4.3.1.3	-	-	0	gyrA-S83Y
ERR2663947	ERR2663947	Tanmoy et al 2018	2006	4.3.1.3	blaTEM-1,sul2,qnrS	IncFIBK	0	gyrA-S83Y
ERR2663580	ERR2663580	Tanmoy et al 2018	2007	4.3.1.3	blaTEM-1,catA1,dfrA7,sul1,sul2,strA,strB,tetB	IncHI1	1	gyrA-S83Y
ERR2663582	ERR2663582	Tanmoy et al 2018	2007	4.3.1.3	blaTEM-1,catA1,dfrA7,sul1,sul2,strA,strB,tetB	IncHI1	1	gyrA-S83Y
ERR2663595	ERR2663595	Tanmoy et al 2018	2007	4.3.1.3	blaTEM-1,catA1,dfrA7,sul1,sul2,strA,strB,tetB	IncHI1	1	gyrA-S83Y
ERR2663602	ERR2663602	Tanmoy et al 2018	2007	4.3.1.3	blaTEM-1,sul2,tetA,qnrS	IncFIBK	0	gyrA-S83Y
ERR2663605	ERR2663605	Tanmoy et al 2018	2007	4.3.1.3	blaTEM-1,catA1,dfrA7,sul1,sul2,strA,strB,tetB	IncHI1	1	gyrA-S83Y
ERR2663613	ERR2663613	Tanmoy et al 2018	2007	4.3.1.3	blaTEM-1,catA1,dfrA7,sul1,sul2,strA,strB,tetB	IncHI1,pHCM2	1	gyrA-S83Y
ERR2663724	ERR2663724	Tanmoy et al 2018	2007	4.3.1.3	-	-	0	gyrA-S83Y
ERR2663960	ERR2663960	Tanmoy et al 2018	2007	4.3.1.3	-	-	0	gyrA-S83Y
ERR2663970	ERR2663970	Tanmoy et al 2018	2007	4.3.1.3	blaTEM-1,sul2,tetA,qnrS	IncFIBK	0	gyrA-S83Y
ERR2663659	ERR2663659	Tanmoy et al 2018	2008	4.3.1.3	blaTEM-1,sul2,tetA,qnrS	IncFIBK	0	gyrA-S83Y
ERR2663678	ERR2663678	Tanmoy et al 2018	2008	4.3.1.3	blaTEM-1,catA1,dfrA7,sul1,sul2,strA,strB,tetB	IncHI1,pHCM2	1	gyrA-S83Y
ERR2663682	ERR2663682	Tanmoy et al 2018	2008	4.3.1.3	blaTEM-1,sul2,tetA,qnrS	IncFIBK	0	gyrA-S83Y
ERR2663683	ERR2663683	Tanmoy et al 2018	2008	4.3.1.3	blaTEM-1,sul2,tetA,qnrS	IncFIBK	0	gyrA-S83Y
ERR2663685	ERR2663685	Tanmoy et al 2018	2008	4.3.1.3	blaTEM-1,sul2,tetA,qnrS	IncFIBK	0	gyrA-S83Y
ERR2663983	ERR2663983	Tanmoy et al 2018	2008	4.3.1.3	blaTEM-1,sul2,tetA,qnrS	IncFIBK	0	gyrA-S83Y
ERR2663994	ERR2663994	Tanmoy et al 2018	2008	4.3.1.3	-	-	0	gyrA-S83Y
ERR2663997	ERR2663997	Tanmoy et al 2018	2008	4.3.1.3	blaTEM-1,sul2,tetA,qnrS	IncFIBK	0	gyrA-S83Y
ERR2663686	ERR2663686	Tanmoy et al 2018	2009	4.3.1.3	blaTEM-1,sul2,tetA,qnrS	IncFIBK	0	gyrA-S83Y
ERR2663693	ERR2663693	Tanmoy et al 2018	2009	4.3.1.3	blaTEM-1,sul2,tetA,qnrS	IncFIBK	0	gyrA-S83Y
ERR2663697	ERR2663697	Tanmoy et al 2018	2009	4.3.1.3	-	-	0	gyrA-S83Y
ERR2663703	ERR2663703	Tanmoy et al 2018	2009	4.3.1.3	blaTEM-1,sul2,tetA,qnrS	IncFIBK	0	gyrA-S83Y
ERR2663707	ERR2663707	Tanmoy et al 2018	2009	4.3.1.3	blaTEM-1,sul2,tetA,qnrS	IncFIBK	0	gyrA-S83Y
ERR2663881	ERR2663881	Tanmoy et al 2018	2009	4.3.1.3	blaTEM-1,sul2,tetA,qnrS	IncFIBK	0	gyrA-S83Y
ERR2663885	ERR2663885	Tanmoy et al 2018	2009	4.3.1.3	-	-	0	gyrA-S83Y
ERR2663891	ERR2663891	Tanmoy et al 2018	2009	4.3.1.3	blaTEM-1,sul2,tetA,qnrS	IncFIBK	0	gyrA-S83Y
ERR2663894	ERR2663894	Tanmoy et al 2018	2009	4.3.1.3	blaTEM-1,catA1,dfrA7,sul1,sul2,strA,strB,tetB	IncHI1,pHCM2	1	gyrA-S83Y
ERR2663746	ERR2663746	Tanmoy et al 2018	2010	4.3.1.3	blaTEM-1,sul2,tetA,qnrS	IncFIBK	0	gyrA-S83Y
ERR2663761	ERR2663761	Tanmoy et al 2018	2010	4.3.1.3	blaTEM-1,sul2,tetA,qnrS	IncFIBK	0	gyrA-S83Y
ERR2663775	ERR2663775	Tanmoy et al 2018	2010	4.3.1.3	blaTEM-1,sul2,tetA,qnrS	IncFIBK	0	gyrA-S83Y
ERR2663818	ERR2663818	Tanmoy et al 2018	2010	4.3.1.3	blaTEM-1,catA1,dfrA7,sul1,sul2,strA,strB,tetB	IncHI1,pHCM2	1	gyrA-S83Y
ERR2663821	ERR2663821	Tanmoy et al 2018	2010	4.3.1.3	blaTEM-1,sul2,tetA,qnrS	IncFIBK	0	gyrA-S83Y
ERR2663903	ERR2663903	Tanmoy et al 2018	2010	4.3.1.3	blaTEM-1,sul2,tetA,qnrS	IncFIBK	0	gyrA-S83Y
ERR2663912	ERR2663912	Tanmoy et al 2018	2010	4.3.1.3	blaTEM-1,catA1,dfrA7,sul1,sul2,strA,strB,tetB	IncHI1,pHCM2	1	gyrA-S83Y
ERR2663749	ERR2663749	Tanmoy et al 2018	2011	4.3.1.3	blaTEM-1,sul2,tetA,qnrS	IncFIBK	0	gyrA-S83Y
ERR2663826	ERR2663826	Tanmoy et al 2018	2011	4.3.1.3	blaTEM-1,sul2,tetA,qnrS	IncFIBK	0	gyrA-S83Y
ERR2663836	ERR2663836	Tanmoy et al 2018	2011	4.3.1.3	blaTEM-1,sul2,qnrS	IncFIBK	0	gyrA-S83Y
ERR2663918	ERR2663918	Tanmoy et al 2018	2011	4.3.1.3	-	-	0	gyrA-S83Y
ERR2663753	ERR2663753	Tanmoy et al 2018	2012	4.3.1.3	blaTEM-1,sul2,tetA,qnrS	IncFIBK	0	gyrA-S83Y
ERR2663758	ERR2663758	Tanmoy et al 2018	2012	4.3.1.3	blaTEM-1,sul2,tetA,qnrS	IncFIBK	0	gyrA-S83Y
ERR2663785	ERR2663785	Tanmoy et al 2018	2012	4.3.1.3	blaTEM-1,sul2,tetA,qnrS	IncFIBK	0	gyrA-S83Y
ERR2663793	ERR2663793	Tanmoy et al 2018	2012	4.3.1.3	blaTEM-1,catA1,dfrA7,sul1,sul2,strA,strB,tetB	IncHI1	1	gyrA-S83Y
ERR2663853	ERR2663853	Tanmoy et al 2018	2012	4.3.1.3	blaTEM-1,sul2,tetA,qnrS	IncFIBK	0	gyrA-S83Y
ERR2663961	ERR2663961	Tanmoy et al 2018	2012	4.3.1.3	blaTEM-1,sul2,tetA,qnrS	IncFIBK	0	gyrA-S83Y
ERR2663971	ERR2663971	Tanmoy et al 2018	2012	4.3.1.3	blaTEM-1,sul2,tetA,qnrS	IncFIBK	0	gyrA-S83Y
ERR2663973	ERR2663973	Tanmoy et al 2018	2012	4.3.1.3	blaTEM-1,sul2,tetA,qnrS	IncFIBK	0	gyrA-S83Y
ERR2663980	ERR2663980	Tanmoy et al 2018	2012	4.3.1.3	blaTEM-1,sul2,tetA,qnrS	IncFIBK	0	gyrA-S83Y
ERR2663982	ERR2663982	Tanmoy et al 2018	2012	4.3.1.3	blaTEM-1,sul2,tetA,qnrS	IncFIBK	0	gyrA-S83Y
ERR2663991	ERR2663991	Tanmoy et al 2018	2012	4.3.1.3	blaTEM-1,sul2,tetA,qnrS	IncFIBK	0	gyrA-S83Y
ERR2663734	ERR2663734	Tanmoy et al 2018	2013	4.3.1.3	blaTEM-1,sul2,tetA,qnrS	IncFIBK	0	gyrA-S83Y
ERR2663737	ERR2663737	Tanmoy et al 2018	2013	4.3.1.3	blaTEM-1,sul2,tetA,qnrS	IncFIBK	0	gyrA-S83Y
ERR2663740	ERR2663740	Tanmoy et al 2018	2013	4.3.1.3	blaTEM-1,sul2,qnrS	IncFIBK	0	gyrA-S83Y
ERR2663745	ERR2663745	Tanmoy et al 2018	2013	4.3.1.3	blaTEM-1,sul2,tetA,qnrS	IncFIBK	0	gyrA-S83Y
ERR2663805	ERR2663805	Tanmoy et al 2018	2013	4.3.1.3	blaTEM-1,sul2,tetA,qnrS	IncFIBK	0	gyrA-S83Y
ERR2663852	ERR2663852	Tanmoy et al 2018	2013	4.3.1.3	blaTEM-1,sul2,qnrS	IncFIBK	0	gyrA-S83Y
ERR2663862	ERR2663862	Tanmoy et al 2018	2013	4.3.1.3	blaTEM-1,sul2,tetA,qnrS	IncFIBK	0	gyrA-S83Y
23584_3_35	ERS1810826	This study	2015	2.0.0	-	-	0	-
23584_3_49	ERS1810839	This study	2016	2.0.0	-	-	0	-
23584_2_26	ERS3369968	This study	2007	2.0.1	-	-	0	gyrA-S83F
23584_2_32	ERS3369974	This study	2008	2.0.1	-	-	0	gyrA-S83F
23584_2_50	ERS3369992	This study	2012	2.0.1	-	-	0	gyrA-S83F
23584_2_52	ERS3369994	This study	2012	2.0.1	-	-	0	gyrA-S83F
23584_2_53	ERS3369995	This study	2012	2.0.1	-	-	0	gyrA-S83F
23584_2_8	ERS3369950	This study	2012	2.0.1	-	-	0	gyrA-S83F
24351_6_49	ERS3369909	This study	2012	2.0.1	-	-	0	gyrA-S83F
25344_3_3	ERS3369930	This study	2012	2.0.1	-	-	0	gyrA-S83F
23584_3_59	ERS1810849	This study	2014	2.0.1	-	-	0	gyrA-S83F
23584_3_33	ERS1810823	This study	2015	2.0.1	-	-	0	gyrA-S83F
23584_2_29	ERS3369971	This study	2007	2.1.7	-	-	0	gyrA-S83F
23584_3_74	ERS1810863	This study	2016	2.1.7	-	-	0	gyrA-S83F
23584_2_60	ERS1810767	This study	2004	2.3.3	-	-	0	-
23584_2_37	ERS3369979	This study	2011	2.3.3	-	-	0	gyrA-S83F
23584_2_11	ERS3369953	This study	2012	2.3.3	-	-	0	gyrA-S83F
23584_2_12	ERS3369954	This study	2012	2.3.3	-	-	0	gyrA-S83F
23584_2_13	ERS3369955	This study	2012	2.3.3	-	-	0	gyrA-S83F
23584_2_14	ERS3369956	This study	2012	2.3.3	-	-	0	-
23584_2_18	ERS3369960	This study	2012	2.3.3	-	-	0	-
23584_2_19	ERS3369961	This study	2012	2.3.3	-	-	0	gyrA-S83F
23584_2_20	ERS3369962	This study	2012	2.3.3	-	-	0	gyrA-S83F
23584_2_44	ERS3369986	This study	2012	2.3.3	-	-	0	gyrA-S83F
23584_2_7	ERS3369949	This study	2012	2.3.3	-	-	0	gyrA-S83F
23584_2_9	ERS3369951	This study	2012	2.3.3	-	-	0	gyrA-S83F
24351_6_44	ERS3369904	This study	2012	2.3.3	-	-	0	gyrA-S83F
24351_6_48	ERS3369908	This study	2012	2.3.3	-	-	0	gyrA-S83F
24351_6_50	ERS3369910	This study	2012	2.3.3	-	-	0	gyrA-S83F
24351_6_53	ERS3369914	This study	2012	2.3.3	-	-	0	gyrA-S83F
23584_2_58	ERS1810764	This study	2013	2.3.3	-	-	0	-
23584_2_59	ERS1810765	This study	2013	2.3.3	-	-	0	gyrA-S83F
24351_6_54	ERS3369915	This study	2013	2.3.3	-	-	0	gyrA-S83F
24351_6_60	ERS3369921	This study	2013	2.3.3	-	-	0	gyrA-S83F
23584_3_13	ERS1810803	This study	2014	2.3.3	-	-	0	gyrA-S83F
23584_3_15	ERS1810805	This study	2014	2.3.3	-	-	0	gyrA-S83F
23584_3_64	ERS1810854	This study	2014	2.3.3	-	-	0	-
23584_3_65	ERS1810855	This study	2014	2.3.3	-	pHCM2	0	-
23584_3_32	ERS1810822	This study	2015	2.3.3	-	-	0	-
23584_3_38	ERS1810828	This study	2015	2.3.3	-	-	0	-
23584_3_40	ERS1810829	This study	2015	2.3.3	-	-	0	-
23584_3_71	ERS1810861	This study	2015	2.3.3	-	-	0	gyrA-S83F
23584_3_72	ERS1810862	This study	2015	2.3.3	-	-	0	-
23584_3_52	ERS1810841	This study	2016	2.3.3	-	-	0	-
23584_3_62	ERS1810852	This study	2014	3.0.1	-	-	0	-
24351_6_29	ERS1810750	This study	2010	3.1.2	-	-	0	-
24351_6_36	ERS1810757	This study	2011	3.1.2	-	-	0	-
23584_2_35	ERS3369977	This study	2008	3.2.2	-	IncX	0	gyrA-S83F
24351_6_2	ERS1810721	This study	2008	3.2.2	-	-	0	gyrA-S83F
23584_2_78	ERS1810784	This study	2009	3.2.2	-	-	0	gyrA-S83F
24351_6_25	ERS1810746	This study	2009	3.2.2	-	-	0	gyrA-S83F
23584_3_4	ERS1810793	This study	2010	3.2.2	-	-	0	gyrA-S83F
23584_2_3	ERS3369945	This study	2011	3.2.2	-	IncX	0	gyrA-S83F
23584_3_6	ERS1810795	This study	2011	3.2.2	-	-	0	gyrA-S83F
24351_6_37	ERS1810758	This study	2011	3.2.2	-	-	0	gyrA-S83F
23584_2_10	ERS3369952	This study	2012	3.2.2	-	IncX	0	gyrA-S83F
23584_2_40	ERS3369982	This study	2012	3.2.2	-	pHCM2	0	gyrA-S83F
23584_2_42	ERS3369984	This study	2012	3.2.2	-	-	0	gyrA-S83F
23584_2_45	ERS3369987	This study	2012	3.2.2	-	IncX	0	gyrA-S83F
23584_2_47	ERS3369989	This study	2012	3.2.2	-	-	0	gyrA-S83F
23584_2_51	ERS3369993	This study	2012	3.2.2	-	-	0	gyrA-S83F
23584_2_6	ERS3369948	This study	2012	3.2.2	-	-	0	gyrA-S83F
23584_3_76	ERS1810865	This study	2012	3.2.2	-	IncX	0	gyrA-S83F
24351_6_39	ERS3369898	This study	2012	3.2.2	-	-	0	gyrA-S83F
24351_6_43	ERS3369903	This study	2012	3.2.2	-	-	0	gyrA-S83F
24351_6_45	ERS3369905	This study	2012	3.2.2	-	-	0	gyrA-S83F
24351_6_46	ERS3369906	This study	2012	3.2.2	-	IncX	0	gyrA-S83F
24351_6_47	ERS3369907	This study	2012	3.2.2	-	-	0	gyrA-S83F
24351_6_52	ERS3369912	This study	2012	3.2.2	-	pHCM2	0	gyrA-S83F
23584_2_55	ERS1810762	This study	2013	3.2.2	-	-	0	gyrA-S83F
23584_2_56	ERS1810761	This study	2013	3.2.2	-	-	0	gyrA-S83F
24351_6_55	ERS3369916	This study	2013	3.2.2	-	-	0	gyrA-S83F
24351_6_56	ERS3369917	This study	2013	3.2.2	-	IncX	0	gyrA-S83F
24351_6_57	ERS3369918	This study	2013	3.2.2	-	-	0	gyrA-S83F
23584_3_11	ERS1810801	This study	2014	3.2.2	-	-	0	gyrA-S83F
23584_3_14	ERS1810804	This study	2014	3.2.2	-	-	0	gyrA-S83F
23584_3_18	ERS1810809	This study	2014	3.2.2	-	IncX	0	gyrA-S83F
23584_3_61	ERS1810851	This study	2014	3.2.2	-	-	0	gyrA-S83F
23584_3_67	ERS1810857	This study	2014	3.2.2	-	-	0	gyrA-S83F
23584_3_69	ERS1810859	This study	2014	3.2.2	-	IncX	0	gyrA-S83F
23584_3_21	ERS1810811	This study	2015	3.2.2	-	-	0	gyrA-S83F
23584_3_22	ERS1810812	This study	2015	3.2.2	-	IncX	0	gyrA-S83F
23584_3_30	ERS1810820	This study	2015	3.2.2	-	IncX	0	gyrA-S83F
23584_3_31	ERS1810821	This study	2015	3.2.2	-	IncX	0	gyrA-S83F
23584_3_70	ERS1810860	This study	2015	3.2.2	-	IncX	0	gyrA-S83F
23584_3_42	ERS1810833	This study	2016	3.2.2	-	-	0	gyrA-S83F
23584_3_43	ERS1810832	This study	2016	3.2.2	-	-	0	gyrA-S83F
23584_3_50	ERS1810842	This study	2016	3.2.2	-	-	0	gyrA-S83F
23584_3_53	ERS1810843	This study	2016	3.2.2	-	-	0	gyrA-S83F
23584_3_54	ERS1810845	This study	2016	3.2.2	-	IncX	0	gyrA-S83F
23584_3_55	ERS1810844	This study	2016	3.2.2	-	-	0	gyrA-S83F
24351_6_70	ERS3369934	This study	2009	3.3.2	-	-	0	gyrA-S83Y
23584_3_5	ERS1810794	This study	2010	3.3.2	-	-	0	-
24351_6_26	ERS1810747	This study	2010	3.3.2	-	pHCM2	0	gyrA-D87Y
24351_6_35	ERS1810756	This study	2011	3.3.2	-	pHCM2	0	gyrA-D87Y
23584_2_16	ERS3369958	This study	2012	3.3.2	-	-	0	gyrA-S83F
23584_3_7	ERS1810796	This study	2013	3.3.2	-	-	0	gyrA-S83Y
23584_3_19	ERS1810808	This study	2014	3.3.2	-	-	0	gyrA-S83F
23584_3_58	ERS1810848	This study	2014	3.3.2	-	-	0	gyrA-S83F
23584_3_9	ERS1810799	This study	2014	3.3.2	-	-	0	gyrA-S83F
23584_3_23	ERS1810813	This study	2015	3.3.2	-	-	0	gyrA-S83Y
23584_3_51	ERS1810840	This study	2016	3.3.2	-	-	0	gyrA-S83F
24351_6_14	ERS1810733	This study	2008	3.3.2.Bd1	-	pHCM2	0	gyrA-S83F
24351_6_9	ERS1810728	This study	2008	3.3.2.Bd1	-	pHCM2	0	gyrA-S83F
24351_6_71	ERS3369935	This study	2010	3.3.2.Bd1	-	pHCM2	0	gyrA-S83F
23584_2_23	ERS3369965	This study	2013	3.3.2.Bd1	-	-	0	gyrA-S83F
23584_3_34	ERS1810824	This study	2015	3.3.2.Bd1	-	-	0	gyrA-S83F
23584_2_75	ERS1810782	This study	2005	3.3.2.Bd2	-	pHCM2	0	gyrA-D87N
23584_2_24	ERS3369966	This study	2007	3.3.2.Bd2	-	pHCM2	0	gyrA-D87N
23584_2_25	ERS3369967	This study	2007	3.3.2.Bd2	-	pHCM2	0	gyrA-D87N
24351_6_73	ERS3369937	This study	2010	3.3.2.Bd2	-	pHCM2	0	gyrA-D87N
24351_6_77	ERS3369941	This study	2011	3.3.2.Bd2	-	pHCM2	0	gyrA-D87N
23584_2_39	ERS3369981	This study	2012	3.3.2.Bd2	-	pHCM2	0	gyrA-D87N
23584_2_54	ERS3369996	This study	2012	3.3.2.Bd2	-	pHCM2	0	gyrA-D87N
23584_2_22	ERS3369964	This study	2013	3.3.2.Bd2	-	-	0	gyrA-D87N
23584_3_10	ERS1810800	This study	2014	3.3.2.Bd2	-	pHCM2	0	gyrA-D87N
23584_3_12	ERS1810802	This study	2014	3.3.2.Bd2	-	pHCM2	0	gyrA-D87N
23584_3_37	ERS1810827	This study	2015	3.3.2.Bd2	-	-	0	gyrA-D87N
23584_3_44	ERS1810834	This study	2016	3.3.2.Bd2	-	pHCM2	0	gyrA-D87N
23584_2_61	ERS1810766	This study	2004	4.3.1.1	blaTEM-1,catA1,dfrA7,sul1,sul2,strA,strB	pHCM2	1	gyrA-S83F
23584_2_64	ERS1810769	This study	2004	4.3.1.1	blaTEM-1,catA1,dfrA7,sul1,sul2,strA,strB	pHCM2	1	gyrA-S83F
23584_2_65	ERS1810770	This study	2005	4.3.1.1	blaTEM-1,catA1,dfrA7,sul1,sul2,strA,strB	pHCM2	1	gyrA-S83F
23584_2_66	ERS1810771	This study	2005	4.3.1.1	blaTEM-1,catA1,dfrA7,sul1,sul2,strA,strB	pHCM2	1	gyrA-S83F
23584_2_68	ERS1810773	This study	2005	4.3.1.1	blaTEM-1,catA1,dfrA7,sul1,sul2,strA,strB	pHCM2	1	gyrA-S83F
23584_2_69	ERS1810776	This study	2005	4.3.1.1	blaTEM-1,catA1,dfrA7,sul1,sul2,strA,strB	pHCM2	1	gyrA-S83F
23584_2_70	ERS1810775	This study	2005	4.3.1.1	blaTEM-1,catA1,dfrA7,sul1,sul2,strA,strB	pHCM2	1	gyrA-S83F
23584_2_72	ERS1810778	This study	2005	4.3.1.1	blaTEM-1,catA1,dfrA7,sul1,sul2,strA,strB	pHCM2	1	gyrA-S83F
23584_2_73	ERS1810779	This study	2005	4.3.1.1	blaTEM-1,catA1,dfrA7,sul1,sul2,strA,strB	pHCM2	1	gyrA-S83F
23584_2_77	ERS1810783	This study	2005	4.3.1.1	blaTEM-1,catA1,dfrA7,sul1,sul2,strA,strB	pHCM2	1	gyrA-S83F
23584_2_27	ERS3369969	This study	2007	4.3.1.1	blaTEM-1,catA1,dfrA7,sul1,sul2,strA,strB	pHCM2	1	gyrA-S83F
23584_2_28	ERS3369970	This study	2007	4.3.1.1	catA1,dfrA7,sul1	pHCM2	0	gyrA-S83F
23584_2_30	ERS3369972	This study	2007	4.3.1.1	blaTEM-1,catA1,dfrA7,sul1,sul2,strA,strB	pHCM2	1	gyrA-S83F
24351_6_10	ERS1810729	This study	2008	4.3.1.1	blaTEM-1,catA1,dfrA7,sul1,sul2,strA,strB	pHCM2	1	gyrA-S83F
24351_6_11	ERS1810730	This study	2008	4.3.1.1	blaTEM-1,catA1,dfrA7,sul1,sul2,strA,strB	pHCM2	1	gyrA-S83F
24351_6_12	ERS1810731	This study	2008	4.3.1.1	catA1,dfrA7,sul1	pHCM2	0	gyrA-S83F
24351_6_13	ERS1810732	This study	2008	4.3.1.1	blaTEM-1,catA1,dfrA7,sul1,sul2,strA,strB	-	1	gyrA-S83F,parC-E84K
24351_6_15	ERS1810734	This study	2008	4.3.1.1	blaTEM-1,catA1,dfrA7,sul1,sul2,strA,strB	pHCM2	1	gyrA-S83F
24351_6_16	ERS1810735	This study	2008	4.3.1.1	blaTEM-1,catA1,dfrA7,sul1,sul2,strA,strB	pHCM2	1	gyrA-S83F
24351_6_62	ERS1810868	This study	2008	4.3.1.1	blaTEM-1,catA1,dfrA7,sul1,sul2,strA,strB	pHCM2	1	gyrA-S83F
24351_6_65	ERS3369925	This study	2008	4.3.1.1	blaTEM-1,catA1,dfrA7,sul1,sul2,strA,strB	pHCM2	1	gyrA-S83F
24351_6_66	ERS3369926	This study	2008	4.3.1.1	catA1,dfrA7,sul1	pHCM2	0	gyrA-S83F
24351_6_18	ERS1810737	This study	2009	4.3.1.1	blaTEM-1,catA1,dfrA7,sul1,sul2,strA,strB	pHCM2	1	gyrA-S83F
24351_6_19	ERS1810738	This study	2009	4.3.1.1	blaTEM-1,catA1,dfrA7,sul1,sul2,strA,strB	pHCM2	1	gyrA-S83F
24351_6_20	ERS1810739	This study	2009	4.3.1.1	blaTEM-1,catA1,dfrA7,sul1,sul2,strA,strB	pHCM2	1	gyrA-S83F
24351_6_22	ERS1810743	This study	2009	4.3.1.1	blaTEM-1,catA1,dfrA7,sul1,sul2,strA,strB	pHCM2	1	gyrA-S83F
24351_6_23	ERS1810741	This study	2009	4.3.1.1	blaTEM-1,catA1,dfrA7,sul1,sul2,strA,strB	pHCM2	1	gyrA-S83F
24351_6_24	ERS1810742	This study	2009	4.3.1.1	blaTEM-1,catA1,dfrA7,sul1,sul2,strA,strB	pHCM2	1	gyrA-S83F
24351_6_3	ERS1810720	This study	2009	4.3.1.1	blaTEM-1,catA1,dfrA7,sul1,sul2,strA,strB	pHCM2	1	gyrA-S83F
24351_6_68	ERS3369932	This study	2009	4.3.1.1	blaTEM-1,catA1,dfrA7,sul1,sul2,strA,strB	pHCM2	1	gyrA-S83F
24351_6_69	ERS3369933	This study	2009	4.3.1.1	blaTEM-1,catA1,dfrA7,sul1,sul2,strA,strB	pHCM2	1	gyrA-S83F
23584_2_80	ERS1810785	This study	2010	4.3.1.1	blaTEM-1,catA1,dfrA7,sul1,sul2,strA,strB	pHCM2	1	gyrA-S83F
23584_3_1	ERS1810790	This study	2010	4.3.1.1	blaTEM-1,catA1,dfrA7,sul1,sul2,strA,strB	pHCM2	1	gyrA-S83F
23584_3_2	ERS1810791	This study	2010	4.3.1.1	blaTEM-1,catA1,dfrA7,sul1,sul2,strA,strB	pHCM2	1	gyrA-S83F
23584_3_3	ERS1810792	This study	2010	4.3.1.1	blaTEM-1,catA1,dfrA7,sul1,sul2,strA,strB	pHCM2	1	gyrA-S83F
24351_6_27	ERS1810748	This study	2010	4.3.1.1	blaTEM-1,catA1,dfrA7,sul1,sul2,strA,strB	pHCM2	1	gyrA-S83F
24351_6_28	ERS1810749	This study	2010	4.3.1.1	blaTEM-1,catA1,dfrA7,sul1,sul2,strA,strB	pHCM2	1	gyrA-S83F
24351_6_30	ERS1810752	This study	2010	4.3.1.1	blaTEM-1,catA1,dfrA7,sul1,sul2,strA,strB	pHCM2	1	gyrA-S83F
24351_6_32	ERS1810754	This study	2010	4.3.1.1	blaTEM-1,catA1,dfrA7,sul1,sul2,strA,strB	pHCM2	1	gyrA-S83F
24351_6_72	ERS3369936	This study	2010	4.3.1.1	blaTEM-1,catA1,dfrA7,sul1	pHCM2	0	gyrA-S83F
24351_6_74	ERS3369938	This study	2010	4.3.1.1	catA1,dfrA7,sul1	pHCM2	0	gyrA-S83F
23584_2_36	ERS3369978	This study	2011	4.3.1.1	blaTEM-1,catA1,dfrA7,sul1,sul2,strA,strB	pHCM2	1	gyrA-S83F
23584_2_38	ERS3369980	This study	2011	4.3.1.1	-	pHCM2	0	gyrA-S83F
24351_6_33	ERS1810753	This study	2011	4.3.1.1	blaTEM-1,catA1,dfrA7,sul1,sul2,strA,strB	pHCM2	1	gyrA-S83F
24351_6_38	ERS1810759	This study	2011	4.3.1.1	blaTEM-1,catA1,dfrA7,sul1,sul2,strA,strB	pHCM2	1	gyrA-S83F
23584_2_15	ERS3369957	This study	2012	4.3.1.1	blaTEM-1,catA1,dfrA7,sul1,sul2,strA,strB	pHCM2	1	gyrA-S83F
23584_2_41	ERS3369983	This study	2012	4.3.1.1	blaTEM-1,catA1,dfrA7,sul1,sul2,strA,strB	-	1	gyrA-S83F
23584_2_43	ERS3369985	This study	2012	4.3.1.1	blaTEM-1,catA1,dfrA7,sul1,sul2,strA,strB	pHCM2	1	gyrA-S83F
23584_2_49	ERS3369991	This study	2012	4.3.1.1	blaTEM-1,catA1,dfrA7,sul1,sul2,strA,strB	pHCM2	1	gyrA-S83F
23584_2_5	ERS3369931	This study	2012	4.3.1.1	catA1,dfrA7,sul1	pHCM2	0	gyrA-S83F
24351_6_5	ERS1810722	This study	2012	4.3.1.1	catA1,dfrA7,sul1	pHCM2	0	gyrA-S83F
23584_2_57	ERS1810763	This study	2013	4.3.1.1	blaTEM-1,catA1,dfrA7,sul1,sul2,strA,strB	pHCM2	1	gyrA-S83F
23584_3_8	ERS1810798	This study	2013	4.3.1.1	catA1,dfrA7,sul1	pHCM2	0	gyrA-S83F
23584_3_16	ERS1810806	This study	2014	4.3.1.1	-	-	0	gyrA-S83F
23584_3_20	ERS1810810	This study	2014	4.3.1.1	catA1,dfrA7,sul1	pHCM2	0	gyrA-S83F
23584_3_63	ERS1810853	This study	2014	4.3.1.1	blaTEM-1,catA1,dfrA7,sul1,sul2,strA,strB	pHCM2	1	gyrA-S83F
23584_3_77	ERS1810867	This study	2014	4.3.1.1	blaTEM-1,catA1,dfrA7,sul1,sul2,strA,strB	pHCM2	1	gyrA-S83F
23584_3_24	ERS1810814	This study	2015	4.3.1.1	-	-	0	gyrA-S83F
23584_3_26	ERS1810816	This study	2015	4.3.1.1	blaTEM-1,catA1,dfrA7,sul1,sul2,strB	pHCM2	1	gyrA-S83F
23584_3_41	ERS1810831	This study	2015	4.3.1.1	-	pHCM2	0	gyrA-S83F
23584_3_45	ERS1810835	This study	2016	4.3.1.1	-	pHCM2	0	gyrA-S83F
23584_3_46	ERS1810836	This study	2016	4.3.1.1	-	pHCM2	0	gyrA-S83F
23584_3_47	ERS1810837	This study	2016	4.3.1.1	blaTEM-1,catA1,dfrA7,sul1,sul2,strA,strB	pHCM2	1	gyrA-S83F
23584_3_66	ERS1810856	This study	2014	4.3.1.2	-	-	0	gyrA-D87G
23584_2_67	ERS1810774	This study	2005	4.3.1.3	blaTEM-1,catA1,dfrA7,sul1,sul2,strA,strB,tetB	IncHI1	1	gyrA-S83Y
23584_2_71	ERS1810777	This study	2005	4.3.1.3	blaTEM-1,catA1,dfrA7,sul1,sul2,strA,strB,tetB	IncHI1	1	gyrA-S83Y
23584_2_31	ERS3369973	This study	2007	4.3.1.3	blaTEM-1,sul2,tetA,qnrS	IncFIBK	0	gyrA-S83Y
24351_6_64	ERS3369924	This study	2008	4.3.1.3	blaTEM-1,catA1,dfrA7,sul1,sul2,strA,strB,tetB	IncHI1	1	gyrA-S83Y
24351_6_67	ERS3369927	This study	2008	4.3.1.3	blaTEM-1,sul2,tetA,qnrS	IncFIBK	0	gyrA-S83Y
24351_6_7	ERS1810726	This study	2008	4.3.1.3	blaTEM-1,catA1,dfrA7,sul1,sul2,strA,strB,tetB	IncHI1	1	gyrA-S83Y
24351_6_8	ERS1810727	This study	2008	4.3.1.3	blaTEM-1,catA1,dfrA7,sul1,sul2,strA,strB,tetB	IncHI1	1	gyrA-S83Y
23584_2_79	ERS1810786	This study	2009	4.3.1.3	blaTEM-1,sul2,tetA,qnrS	IncFIBK	0	gyrA-S83Y
24351_6_17	ERS1810736	This study	2009	4.3.1.3	blaTEM-1,sul2,tetA,qnrS	IncFIBK	0	gyrA-S83Y
24351_6_21	ERS1810740	This study	2009	4.3.1.3	blaTEM-1,sul2,tetA,qnrS	IncFIBK	0	gyrA-S83Y
24351_6_31	ERS1810751	This study	2010	4.3.1.3	-	-	0	gyrA-S83Y
24351_6_42	ERS3369902	This study	2012	4.3.1.3	blaTEM-1,sul2,tetA,qnrS	IncFIBK	0	gyrA-S83Y
23584_2_21	ERS3369963	This study	2013	4.3.1.3	blaTEM-1,catA1,dfrA7,sul1,sul2,strA,strB,tetB	IncHI1	1	gyrA-S83Y
24351_6_58	ERS3369919	This study	2013	4.3.1.3	blaTEM-1,sul2,tetA,qnrS	IncFIBK	0	gyrA-S83Y
24351_6_59	ERS3369920	This study	2013	4.3.1.3	blaTEM-1,sul2,tetA,qnrS	IncFIBK	0	gyrA-S83Y
23584_3_17	ERS1810807	This study	2014	4.3.1.3	blaTEM-1,catA1,dfrA7,sul1,sul2,strA,strB,tetB	IncHI1	1	gyrA-S83Y
23584_3_60	ERS1810850	This study	2014	4.3.1.3	blaTEM-1,sul2,tetA,qnrS	IncFIBK	0	gyrA-S83Y
23584_3_68	ERS1810858	This study	2014	4.3.1.3	-	-	0	gyrA-S83Y
23584_3_56	ERS1810846	This study	2016	4.3.1.3	blaTEM-1,catA1,dfrA7,sul1,sul2,strA,strB,tetB	IncHI1	1	gyrA-S83Y
10493_1_34	ERR352459	Wong 2016	2010	2.0.0	-	-	0	-
10493_1_35	ERR352460	Wong 2016	2010	2.0.0	-	-	0	-
10493_1_36	ERR352461	Wong 2016	2010	2.0.0	-	-	0	-
10493_1_37	ERR352462	Wong 2016	2010	2.0.0	-	-	0	-
10493_1_83	ERR352508	Wong 2016	2012	2.0.1	-	-	0	gyrA-S83F
11642_2_83	ERR422830	Wong 2016	2012	2.0.1	-	-	0	gyrA-S83F
10593_2_49	ERR360662	Wong 2016	2000	2.3.3	-	-	0	-
11642_2_40	ERR422788	Wong 2016	2010	2.3.3	-	-	0	gyrA-S83F
11642_2_64	ERR422811	Wong 2016	2011	2.3.3	-	-	0	gyrA-D87Y
11800_1_78	ERR1017088	Wong 2016	2008	3.2.2	-	-	0	gyrA-S83F
10492_1_50	ERR352303	Wong 2016	2010	3.2.2	-	-	0	gyrA-S83F
10562_2_25	ERR357780	Wong 2016	2010	3.2.2	-	IncX	0	gyrA-S83F
11642_2_73	ERR422820	Wong 2016	2011	3.2.2	-	-	0	gyrA-S83F
10071_3_10	ERR337986	Wong 2016	2012	3.2.2	-	-	0	gyrA-S83F
10562_2_22	ERR357777	Wong 2016	2011	3.3.0	-	pHCM2	0	gyrA-S83F
10349_1_87	ERR343335	Wong 2016	1998	3.3.2	-	-	0	-
11800_1_37	ERR1017055	Wong 2016	2006	3.3.2	-	pHCM2	0	-
10071_3_12	ERR337988	Wong 2016	2012	3.3.2	-	-	0	gyrA-S83Y
10071_3_15	ERR337991	Wong 2016	2012	3.3.2	-	-	0	gyrA-S83Y
10071_3_16	ERR337992	Wong 2016	2012	3.3.2	-	-	0	gyrA-S83Y
10071_3_3	ERR337979	Wong 2016	2012	3.3.2	-	pHCM2	0	gyrA-S83Y
10071_3_5	ERR337981	Wong 2016	2012	3.3.2	-	-	0	gyrA-S83Y
10071_3_6	ERR337982	Wong 2016	2012	3.3.2	-	-	0	gyrA-S83Y
10071_3_7	ERR337983	Wong 2016	2012	3.3.2	-	-	0	gyrA-S83Y
10071_3_9	ERR337985	Wong 2016	2012	3.3.2	-	-	0	gyrA-S83Y
11642_2_4	ERR422754	Wong 2016	2009	3.3.2.Bd1	-	-	0	gyrA-S83F
10492_1_45	ERR352298	Wong 2016	2010	3.3.2.Bd1	-	pHCM2	0	gyrA-S83F
10562_2_19	ERR357774	Wong 2016	2011	3.3.2.Bd1	-	-	0	gyrA-S83F
11642_2_75	ERR422822	Wong 2016	2011	3.3.2.Bd1	-	pHCM2	0	gyrA-S83F
12045_3_83	ERR485140	Wong 2016	2007	3.3.2.Bd2	-	-	0	gyrA-D87N
12045_3_88	ERR485145	Wong 2016	2008	3.3.2.Bd2	-	pHCM2	0	gyrA-D87N
10492_1_37	ERR352290	Wong 2016	2010	3.3.2.Bd2	-	-	0	gyrA-D87N
11642_2_20	ERR422769	Wong 2016	2010	3.3.2.Bd2	-	-	0	gyrA-D87N
11642_2_22	ERR422771	Wong 2016	2010	3.3.2.Bd2	-	-	0	gyrA-D87N
11642_2_23	ERR422772	Wong 2016	2010	3.3.2.Bd2	-	-	0	gyrA-D87N
11642_2_24	ERR422773	Wong 2016	2010	3.3.2.Bd2	-	-	0	gyrA-D87N
11642_2_25	ERR422774	Wong 2016	2010	3.3.2.Bd2	-	-	0	gyrA-D87N
12045_3_81	ERR485138	Wong 2016	2006	4.3.1.1	blaTEM-1,catA1,dfrA7,sul1,sul2,strA,strB	pHCM2	1	gyrA-S83F
10592_2_78	ERR360526	Wong 2016	2007	4.3.1.1	blaTEM-1,catA1,dfrA7,sul1,sul2,strA,strB	pHCM2	1	gyrA-S83F
11800_1_57	ERR1017071	Wong 2016	2007	4.3.1.1	blaTEM-1,catA1,dfrA7,sul1,sul2,strA,strB	pHCM2	1	gyrA-S83F
11800_1_58	ERR1017072	Wong 2016	2007	4.3.1.1	blaTEM-1,catA1,dfrA7,sul1,sul2,strA,strB	pHCM2	1	gyrA-S83F
10060_5_93	ERR331296	Wong 2016	2008	4.3.1.1	blaTEM-1,catA1,dfrA7,sul1	pHCM2	0	gyrA-S83Y
11800_1_77	ERR1017087	Wong 2016	2008	4.3.1.1	blaTEM-1,catA1,dfrA7,sul1,sul2,strA,strB	pHCM2	1	gyrA-S83F
11800_1_79	ERR1017089	Wong 2016	2008	4.3.1.1	blaTEM-1,catA1,dfrA7,sul1,sul2,strA,strB	pHCM2	1	gyrA-S83F
11642_2_2	ERR422752	Wong 2016	2009	4.3.1.1	blaTEM-1,catA1,dfrA7,sul1,sul2,strA,strB	-	1	gyrA-S83F
10492_1_51	ERR352304	Wong 2016	2010	4.3.1.1	blaTEM-1,catA1,dfrA7,sul1,sul2,strA,strB	pHCM2	1	gyrA-S83F
10493_1_43	ERR352468	Wong 2016	2010	4.3.1.1	-	pHCM2	0	gyrA-S83F
10562_2_27	ERR357782	Wong 2016	2010	4.3.1.1	blaTEM-1,catA1,dfrA7,sul1,sul2,strA,strB	pHCM2	1	gyrA-S83F
11642_2_17	-	Wong 2016	2010	4.3.1.1	blaTEM-1,catA1,dfrA7,sul1,sul2,strA,strB	pHCM2	0	gyrA-S83F
11642_2_26	ERR422775	Wong 2016	2010	4.3.1.1	blaTEM-1,catA1,dfrA7,sul1,sul2,strA,strB	pHCM2	1	gyrA-S83F
11642_2_27	ERR422776	Wong 2016	2010	4.3.1.1	blaTEM-1,catA1,dfrA7,sul1,sul2,strA,strB	pHCM2	1	gyrA-S83F
11642_2_53	ERR422800	Wong 2016	2010	4.3.1.1	blaTEM-1,catA1,dfrA7,sul1,sul2,strA,strB	pHCM2	1	gyrA-S83F
11642_2_54	ERR422801	Wong 2016	2010	4.3.1.1	blaTEM-1,catA1,dfrA7,sul1,sul2,strA,strB	pHCM2	1	gyrA-S83F
10060_5_87	ERR331290	Wong 2016	2011	4.3.1.1	-	-	0	gyrA-D87Y
10060_5_89	ERR331292	Wong 2016	2011	4.3.1.1	-	pHCM2	0	gyrA-S83F
10060_5_90	ERR331293	Wong 2016	2011	4.3.1.1	blaTEM-1,catA1,dfrA7,sul1,sul2,strA,strB	pHCM2	1	gyrA-S83F
10492_1_55	ERR352308	Wong 2016	2011	4.3.1.1	catA1,dfrA7,sul1	pHCM2	0	gyrA-S83F
10562_2_21	ERR357776	Wong 2016	2011	4.3.1.1	blaTEM-1,catA1,dfrA7,sul1,sul2,strA,strB	pHCM2	1	gyrA-S83F
10562_2_37	ERR357792	Wong 2016	2011	4.3.1.1	blaTEM-1,catA1,dfrA7,sul1,sul2,strA,strB	pHCM2	1	gyrA-S83F
11642_2_63	ERR422810	Wong 2016	2011	4.3.1.1	blaTEM-1,catA1,dfrA7,sul1,sul2,strA,strB	pHCM2	1	gyrA-S83F
11642_2_65	ERR422812	Wong 2016	2011	4.3.1.1	blaTEM-1,catA1,dfrA7,sul1,sul2,strA,strB	pHCM2	1	gyrA-S83F
11642_2_66	ERR422813	Wong 2016	2011	4.3.1.1	blaTEM-1,catA1,dfrA7,sul1,sul2,strA,strB	pHCM2	1	gyrA-S83F
11642_2_68	ERR422815	Wong 2016	2011	4.3.1.1	blaTEM-1,catA1,dfrA7,sul1,sul2,strA,strB	pHCM2	1	gyrA-S83F
11642_2_77	ERR422824	Wong 2016	2011	4.3.1.1	blaTEM-1,catA1,dfrA7,sul1,sul2,strA,strB	-	1	gyrA-S83F,parC-E84K
10060_5_94	ERR331297	Wong 2016	2012	4.3.1.1	blaTEM-1,catA1,dfrA7,sul1	-	0	gyrA-S83Y
10071_3_11	ERR337987	Wong 2016	2012	4.3.1.1	blaTEM-1,catA1,dfrA7,sul1,sul2,strA,strB	pHCM2	1	gyrA-S83F
10071_3_13	ERR337989	Wong 2016	2012	4.3.1.1	blaTEM-1,catA1,dfrA7,sul1	pHCM2	0	gyrA-S83Y
10071_3_14	ERR337990	Wong 2016	2012	4.3.1.1	blaTEM-1,catA1,dfrA7,sul1,sul2,strA,strB	pHCM2	1	gyrA-S83F
10071_3_19	ERR337995	Wong 2016	2012	4.3.1.1	blaTEM-1,catA1,dfrA7,sul1,sul2,strA,strB	pHCM2	1	gyrA-S83F
10071_3_8	ERR337984	Wong 2016	2012	4.3.1.1	blaTEM-1,catA1,dfrA7,sul1,sul2,strA,strB	pHCM2	1	gyrA-S83F
11642_2_82	ERR422829	Wong 2016	2012	4.3.1.1	blaTEM-1,catA1,dfrA7,sul1,sul2,strA,strB	pHCM2	1	gyrA-S83F
11642_2_84	ERR422831	Wong 2016	2012	4.3.1.1	blaTEM-1,catA1,dfrA7,sul1,sul2,strA,strB	pHCM2	1	gyrA-S83F
11642_2_71	ERR422818	Wong 2016	2011	4.3.1.2	-	-	0	gyrA-S83Y
10071_3_20	ERR337996	Wong 2016	2012	4.3.1.2	-	-	0	gyrA-D87G
10592_2_80	ERR360528	Wong 2016	2003	4.3.1.3	-	-	0	gyrA-S83Y
11800_1_65	ERR1017077	Wong 2016	2007	4.3.1.3	-	-	0	-
10492_1_40	ERR352293	Wong 2016	2010	4.3.1.3	blaTEM-1,sul2,tetA,qnrS	IncFIBK	0	gyrA-S83Y
10060_5_88	ERR331291	Wong 2016	2011	4.3.1.3	-	-	0	gyrA-S83Y
10060_5_91	ERR331294	Wong 2016	2011	4.3.1.3	blaTEM-1,sul2,tetA,qnrS	IncFIBK	0	gyrA-S83Y
10060_5_92	ERR331295	Wong 2016	2011	4.3.1.3	blaTEM-1,sul2,tetA,qnrS	IncFIBK	0	gyrA-S83Y
10492_1_24	ERR352277	Wong 2016	2011	4.3.1.3	blaTEM-1,sul2,qnrS	IncFIBK	0	gyrA-S83Y
10562_2_73	ERR357828	Wong 2016	2011	4.3.1.3	-	-	0	gyrA-S83Y
11642_2_60	ERR422807	Wong 2016	2011	4.3.1.3	-	-	0	gyrA-S83Y
10071_3_1	ERR337977	Wong 2016	2012	4.3.1.3	blaTEM-1,sul2,tetA,qnrS	IncFIBK	0	gyrA-S83Y
10071_3_17	-	Wong 2016	2012	4.3.1.3	sul1,strA,strB,tetB	-	0	gyrA-S83Y
10071_3_2	ERR337978	Wong 2016	2012	4.3.1.3	-	-	0	-
10071_3_21	ERR337997	Wong 2016	2012	4.3.1.3	-	-	0	gyrA-S83Y
11642_2_79	ERR422826	Wong 2016	2012	4.3.1.3	blaTEM-1,sul2,qnrS	IncFIBK	0	gyrA-S83Y
